# Supplementary material for: pH-Dependent Partitioning of Ionizable Organic Chemicals between the Silicone Polymer Polydimethylsiloxane (PDMS) and Water
Source: ACS Environ Au. 2022 Feb 16;2(3):253–62. doi: 10.1021/acsenvironau.1c00056 (PMC10114720; doi:10.1021/acsenvironau.1c00056)
Supplement: Supplementary file 2 — vg1c00056_si_002.xlsx [file vg1c00056_si_002.xlsx]

## Sheet: Table of contents
Supporting Information
PH-dependent partitioning of ionizable organic chemicals between the silicone polymer polydimethylsiloxane (PDMS) and water
Lili Niua,b, Luise Hennebergera, Julia Huchthausena, Martin Kraussc, Audrey Ogeferea and Beate I. Eschera,d*
aUFZ – Helmholtz Centre for Environmental Research, Department of Cell Toxicology, 04318 Leipzig, Germany
bKey Laboratory of Pollution Exposure and Health Intervention Technology, Interdisciplinary Research Academy (IRA), Zhejiang Shuren University, Hangzhou 310015, China
cHelmholtz Centre for Environmental Research, Department of Effect Directed Analysis, 04318 Leipzig, Germany
dEberhard Karls University of Tübingen, Center for Applied Geoscience, Schnarrenbergstr. 94-96, 72076 Tübingen, Germany
*Email: beate.escher@ufz.de
Table S1. Information of chemicals spiked and analyzed in this study (in alphabetical order).
Table S2. Concentrations of spiked chemicals (Cspiked), practical mass of polydimethylsiloxane (mPDMS) and volume of water (Vw) used for the partitioning experiment at three pH-values.
The masses of chemicals detected in polydimethylsiloxane (nPDMS, ng) and in the water phase (nw, ng) after blank correction.
Table S3. Mass balanced expressed as mean recovery, i.e., ntot,i /nspiked,i, and predicted hydrolysis using the Chemical Transformation Simulator CTS
Table S4. Experimental conditions for the 65 experiments: volume water (Vw, mL), mass of PDMS (mPDMS,mg), spiked water concentration for each chemical (Cspiked, ng/mL) and incubation time. Resulting apparent distribution ratios of chemicals between polydimethylsiloxane and water (DPDMS/w(pH))
Table S5. Partition of neutral chemicals and ionizable organic chemicals (IOC) between polydimethylsiloxane (PDMS) and water: experimental results of this study and comparison with literature
Table S6. Relevant acidity constants pKa and the fractions of different species at pH 3, 7.4 and 11.5.
Table S7. Experimentally determined acidity constants pKa and method used for the determination, literature pKa

## Sheet: Table S1
Table S1. Information of chemicals spiked and analyzed in this study (in alphabetical order).
The name, DTXSID, CASRN,INCHIKEY, SMILES, molar mass and log Kow are from the CompTox Chemicals Dashboard (comptox.epa.gov)
Chemical name	DTXSID	CASRN	INCHIKEY	SMILES	Molar mass (g/mol)	log Kow
(4-Sulfophenyl)acetic acid	DTXSID30892516	153661-28-0	KGJGWDQUGUEMIW-UHFFFAOYSA-N	OC(=O)CC1=CC=C(C=C1)S(O)(=O)=O	216.21	0.738001
(Benzothiazol-2-ylthio)methyl thiocyanate	DTXSID6032647	21564-17-0	TUBQDCKAWGHZPF-UHFFFAOYSA-N	N#CSCSC1=NC2=CC=CC=C2S1	238.34	3.3
(Methoxymethyl)triphenylphosphonium	SDMCZCALYDCRBH-UHFFFAOYSA-N		SDMCZCALYDCRBH-UHFFFAOYSA-N	COC[P+](C1=CC=CC=C1)(C1=CC=CC=C1)C1=CC=CC=C1	307.125	not available
1-(3-carboxypropyl)-3,7-dimethylxanthine	DTXSID40215232	6493-07-8	WKASGTGXOGALBG-UHFFFAOYSA-N	CN1C=NC2=C1C(=O)N(CCCC(O)=O)C(=O)N2C	266.257	0.487244
1-Butyl-3-methyl-imidazolium	DTXSID6031461	79917-90-1	IQQRAVYLUAZUGX-UHFFFAOYSA-N	CCCC[N+]1=CN(C)C=C1	174.67	1.45
1-Naphthol-5-sulfonic acid	DTXSID0059459	117-59-9	YLKCHWCYYNKADS-UHFFFAOYSA-N	OC1=CC=CC2=C(C=CC=C12)S(O)(=O)=O	224.23	-0.17
1-Naphthylamine	DTXSID7020920	134-32-7	RUFPHBVGCFYCNW-UHFFFAOYSA-N	NC1=C2C=CC=CC2=CC=C1	143.189	2.25
1,2-Benzisothiazolinone	DTXSID5032523	2634-33-5	DMSMPAJRVJJAGA-UHFFFAOYSA-N	O=C1NSC2=CC=CC=C12	151.18	0.6527
1,3-Diphenylguanidine	DTXSID3025178	102-06-7	OWRCNXZUPFZXOS-UHFFFAOYSA-N	N=C(NC1=CC=CC=C1)NC1=CC=CC=C1	211.268	2.96704
10,11-Dihydro-10-hydroxycarbamazepine	DTXSID50865484	29331-92-8	BMPDWHIDQYTSHX-UHFFFAOYSA-N	NC(=O)N1C2=CC=CC=C2C(O)CC2=C1C=CC=C2	254.289	2.26
10,11-Dihydro-10,11-dihydroxycarbamazepine	DTXSID30891504	35079-97-1	PRGQOPPDPVELEG-UHFFFAOYSA-N	NC(=O)N1C2=CC=CC=C2C(O)C(O)C2=CC=CC=C12	270.288	0.301387
1H-Benzotriazole	DTXSID6020147	95-14-7	QRUDEWIWKLJBPS-UHFFFAOYSA-N	N1N=NC2=CC=CC=C12	119.127	1.44
2-(2-(Chlorophenyl)amino)benzaldehyde	DTXSID20698322	71758-44-6	DAAHPDZFLSFYPJ-UHFFFAOYSA-N	ClC1=CC=CC=C1NC1=C(C=O)C=CC=C1	231.68	3.33537
2-(Piperazin-1-yl)ethanamine	DTXSID2021997	140-31-8	IMUDHTPIFIBORV-UHFFFAOYSA-N	NCCN1CCNCC1	129.207	-0.69
2-Acetonaphthone	DTXSID2041389	93-08-3	XSAYZAUNJMRRIR-UHFFFAOYSA-N	CC(=O)C1=CC=C2C=CC=CC2=C1	170.211	2.94
2-Amido-3,5,6-trichloro-4-cyanobenzenesulfonic acid	DTXSID60891330	NOCAS	JNMMKKYUIIQPDG-UHFFFAOYSA-N	NC(=O)C1=C(C(Cl)=C(Cl)C(C#N)=C1Cl)S(O)(=O)=O	329.53	1.50307
2-Amino-1-methyl-6-phenylimidazo[4,5-b]pyridine (PhIP)	DTXSID3037628	105650-23-5	UQVKZNNCIHJZLS-UHFFFAOYSA-N	CN1C(N)=NC2=NC=C(C=C12)C1=CC=CC=C1	224.267	2.23
2-Amino-3,8-dimethylimidazo-[4,5-f]quinoxaline (MeIQx)	DTXSID1020801	77500-04-0	DVCCCQNKIYNAKB-UHFFFAOYSA-N	CN1C(N)=NC2=C1C=CC1=NC=C(C)N=C21	213.244	1.01
2-Amino-9H-pyrido[2,3-b]indole (AalphaC)	DTXSID7020001	26148-68-5	FJTNLJLPLJDTRM-UHFFFAOYSA-N	NC1=NC2=C(C=C1)C1=CC=CC=C1N2	183.214	2.6
2-Aminobenzimidazole	DTXSID1024465	934-32-7	JWYUFVNJZUSCSM-UHFFFAOYSA-N	NC1=NC2=CC=CC=C2N1	133.154	0.91
2-Aminobiphenyl	DTXSID3030189	90-41-5	TWBPWBPGNQWFSJ-UHFFFAOYSA-N	NC1=C(C=CC=C1)C1=CC=CC=C1	169.227	2.84
2-Aminonaphthalene-1,5-disulfonic acid	DTXSID0045040	117-62-4	YAIKCRUPEVOINQ-UHFFFAOYSA-N	NC1=C(C2=C(C=C1)C(=CC=C2)S(O)(=O)=O)S(O)(=O)=O	303.3	1.17995
2-Benzothiazolesulfonic acid	DTXSID80240528	941-57-1	ZCXGMSGCBDSEOY-UHFFFAOYSA-N	OS(=O)(=O)C1=NC2=CC=CC=C2S1	215.24	1.93014
2-Bromoaniline	DTXSID5060645	615-36-1	AOPBDRUWRLBSDB-UHFFFAOYSA-N	NC1=C(Br)C=CC=C1	172.025	2.11
2-Hydroxyatrazine	DTXSID6037807	2163-68-0	NFMIMWNQWAWNDW-UHFFFAOYSA-N	CCNC1=NC(O)=NC(NC(C)C)=N1	197.242	1.95934
2-Hydroxybenzothiazole	DTXSID6061315	934-34-9	YEDUAINPPJYDJZ-UHFFFAOYSA-N	O=C1NC2=CC=CC=C2S1	151.18	1.78
2-Hydroxycarbamazepine	DTXSID20218201	68011-66-5	VPZIYMMSJFWLSP-UHFFFAOYSA-N	NC(=O)N1C2=CC=CC=C2C=CC2=CC(O)=CC=C12	252.273	2.76979
2-Hydroxydesethylterbuthylazine	DTXSID60216887	NOCAS_216887	NUISVCFZNCYUIM-UHFFFAOYSA-N	CC(C)(C)NC1=NC(N)=NC(O)=N1	183.215	-1.24
2-Hydroxyquinoline	DTXSID1058769	59-31-4	LISFMEBWQUVKPJ-UHFFFAOYSA-N	OC1=NC2=CC=CC=C2C=C1	145.161	1.26
2-Isopropyl-6-methyl-pyrimidin-4-ol	DTXSID1027502	2814-20-2	AJPIUNPJBFBUKK-UHFFFAOYSA-N	CC(C)C1=NC(C)=CC(=O)N1	152.197	0.55
2-Isopropylthioxanthone	DTXSID1044691	5495-84-1	KTALPKYXQZGAEG-UHFFFAOYSA-N	CC(C)C1=CC=C2SC3=C(C=CC=C3)C(=O)C2=C1	254.35	4.6075
2-Mercaptobenzothiazole	DTXSID1020807	149-30-4	YXIWHUQXZSMYRE-UHFFFAOYSA-N	SC1=NC2=C(S1)C=CC=C2	167.24	2.42
2-Naphthalene sulfonic acid	DTXSID5044788	120-18-3	KVBGVZZKJNLNJU-UHFFFAOYSA-N	OS(=O)(=O)C1=CC=C2C=CC=CC2=C1	208.23	0.63
2-Naphthol-8-sulfonic acid	DTXSID9059626	132-57-0	HUYJTJXLNBOVFO-UHFFFAOYSA-N	OC1=CC2=C(C=CC=C2S(O)(=O)=O)C=C1	224.23	-0.231
2-Octyl-4-isothiazolin-3-one	DTXSID1025805	26530-20-1	JPMIIZHYYWMHDT-UHFFFAOYSA-N	CCCCCCCCN1SC=CC1=O	213.34	2.45
2-Oxindole	DTXSID80870389	59-48-3	JYGFTBXVXVMTGB-UHFFFAOYSA-N	O=C1CC2=CC=CC=C2N1	133.15	1.16
2,3-Epoxypropyltrimethylammonium	DTXSID1044643	3033-77-0	LRQFRDLKOBFOSG-UHFFFAOYSA-N	C[N+](C)(C)CC1CO1	151.63	0.242531
2,4-Dichlorophenol	DTXSID1020439	120-83-2	HFZWRUODUSTPEG-UHFFFAOYSA-N	OC1=CC=C(Cl)C=C1Cl	163	3.06
2,4-Dichlorophenoxyacetic acid	DTXSID0020442	94-75-7	OVSKIKFHRZPJSS-UHFFFAOYSA-N	OC(=O)COC1=C(Cl)C=C(Cl)C=C1	221.03	2.81
2,4-Dinitrophenol	DTXSID0020523	51-28-5	UFBJCMHMOXMLKC-UHFFFAOYSA-N	OC1=C(C=C(C=C1)[N+]([O-])=O)[N+]([O-])=O	184.107	1.67
2,6-Dichlorobenzamide	DTXSID7022170	2008-58-4	JHSPCUHPSIUQRB-UHFFFAOYSA-N	NC(=O)C1=C(Cl)C=CC=C1Cl	190.02	0.77
2,7-Naphthalenedisulfonic acid	DTXSID3059054	92-41-1	VILFVXYKHXVYAB-UHFFFAOYSA-N	OS(=O)(=O)C1=CC2=CC(=CC=C2C=C1)S(O)(=O)=O	288.29	1.70115
2(4-morpholinyl)benzothiazole	DTXSID90891505	4225-26-7	VVUVJGRVEYHIHC-UHFFFAOYSA-N	C1CN(CCO1)C1=NC2=CC=CC=C2S1	220.29	2.09262
3-Aminoacetophenon	DTXSID0021830	99-03-6	CKQHAYFOPRIUOM-UHFFFAOYSA-N	CC(=O)C1=CC(N)=CC=C1	135.166	0.83
3-Iodopropynyl butylcarbamate	DTXSID0028038	55406-53-6	WYVVKGNFXHOCQV-UHFFFAOYSA-N	CCCCNC(=O)OCC#CI	281.093	2.09122
3,3'-Dichlorobenzidine	DTXSID6020432	91-94-1	HUWXDEQWWKGHRV-UHFFFAOYSA-N	NC1=CC=C(C=C1Cl)C1=CC=C(N)C(Cl)=C1	253.13	3.51
3,3'-Dimethylbenzidine	DTXSID5024059	119-93-7	NUIURNJTPRWVAP-UHFFFAOYSA-N	CC1=CC(=CC=C1N)C1=CC=C(N)C(C)=C1	212.296	2.34
3,4-Dichlorophenylurea	DTXSID2041468	2327-02-8	CYESCLHCWJKRKM-UHFFFAOYSA-N	NC(=O)NC1=CC(Cl)=C(Cl)C=C1	205.04	2.65
3,4,5-Trichlorophenol	DTXSID4026212	609-19-8	GBNHEBQXJVDXSW-UHFFFAOYSA-N	OC1=CC(Cl)=C(Cl)C(Cl)=C1	197.44	4.01
3,5,6-Trichloro-2-pyridinol	DTXSID7038317	6515-38-4	WCYYAQFQZQEUEN-UHFFFAOYSA-N	OC1=C(Cl)C=C(Cl)C(Cl)=N1	198.43	3.21
4-(Dimethylamino)pyridine	DTXSID0044369	1122-58-3	VHYFNPMBLIVWCW-UHFFFAOYSA-N	CN(C)C1=CC=NC=C1	122.171	1.34
4-Amino-N,N-dimethylbenzenesulfonamide	DTXSID5061902	1709-59-7	BABGMPQXLCJMSK-UHFFFAOYSA-N	CN(C)S(=O)(=O)C1=CC=C(N)C=C1	200.26	0.67
4-Aminoantipyrine	DTXSID8048860	83-07-8	RLFWWDJHLFCNIJ-UHFFFAOYSA-N	CN1N(C(=O)C(N)=C1C)C1=CC=CC=C1	203.245	2.96584
4-Aminobenzamide	DTXSID7038814	2835-68-9	QIKYZXDTTPVVAC-UHFFFAOYSA-N	NC(=O)C1=CC=C(N)C=C1	136.154	-0.41
4-Chloroaniline	DTXSID9020295	106-47-8	QSNSCYSYFYORTR-UHFFFAOYSA-N	NC1=CC=C(Cl)C=C1	127.57	1.83
4-Chlorophenol	DTXSID1021871	106-48-9	WXNZTHHGJRFXKQ-UHFFFAOYSA-N	OC1=CC=C(Cl)C=C1	128.56	2.39
4-Fluorobenzoylpropionic acid	DTXSID30190084	366-77-8	WUYWHIAAQYQKPP-UHFFFAOYSA-N	OC(=O)CCC(=O)C1=CC=C(F)C=C1	196.177	1.43054
4-Formyl-antipyrine	DTXSID10241720	950-81-2	QFYZFYDOEJZMDX-UHFFFAOYSA-N	CN1N(C(=O)C(C=O)=C1C)C1=CC=CC=C1	216.24	-0.241
4-Hydroxy-1-(2-hydroxyethyl)-2,2,6,6-tetramethylpiperidine	DTXSID4068795	52722-86-8	STEYNUVPFMIUOY-UHFFFAOYSA-N	CC1(C)CC(O)CC(C)(C)N1CCO	201.31	1.34019
4-Hydroxybenzotriazole	DTXSID90374722	26725-51-9	JMTMSDXUXJISAY-UHFFFAOYSA-N	OC1=C2N=NNC2=CC=C1	135.126	0.780423
4-Hydroxycoumarin	DTXSID8061472	1076-38-6	VXIXUWQIVKSKSA-UHFFFAOYSA-N	OC1=CC(=O)OC2=CC=CC=C12	162.144	1.32625
4-Hydroxyquinoline	DTXSID50209980	611-36-9	PMZDQRJGMBOQBF-UHFFFAOYSA-N	OC1=CC=NC2=CC=CC=C12	145.161	0.58
4-Hydroxytamoxifen	DTXSID3037094	68392-35-8	TXUZVZSFRXZGTL-UHFFFAOYSA-N	CCC(=C(C1=CC=C(O)C=C1)C1=CC=C(OCCN(C)C)C=C1)C1=CC=CC=C1	387.523	5.45392
4-Isopropylaniline	DTXSID20243932	99-88-7	LRTFPLFDLJYEKT-UHFFFAOYSA-N	CC(C)C1=CC=C(N)C=C1	135.21	2.49
4-Methylbenzylidene camphor	DTXSID8047896	36861-47-9	HEOCBCNFKCOKBX-UHFFFAOYSA-N	CC1=CC=C(C=C2C3CCC(C)(C2=O)C3(C)C)C=C1	240.346	4.98543
4-Methylmorpholine-N-oxide	DTXSID3029287	7529-22-8	LFTLOKWAGJYHHR-UHFFFAOYSA-N	C[N+]1([O-])CCOCC1	117.148	-0.150891
4-Nitrophenol	DTXSID0021834	100-02-7	BTJIUGUIPKRLHP-UHFFFAOYSA-N	OC1=CC=C(C=C1)[N+]([O-])=O	139.11	1.91
4-Nitroquinoline-1-oxide	DTXSID5025780	56-57-5	YHQDZJICGQWFHK-UHFFFAOYSA-N	[O-][N+](=O)C1=CC=[N+]([O-])C2=CC=CC=C12	190.158	1.09
4-tert-Butylbenzenesulfonamide	DTXSID70278754	6292-59-7	KYDZEZNYRFJCSA-UHFFFAOYSA-N	CC(C)(C)C1=CC=C(C=C1)S(N)(=O)=O	213.3	2.394
4,4'-Methylene-bis(2-methyl aniline)	DTXSID5020867	838-88-0	WECDUOXQLAIPQW-UHFFFAOYSA-N	CC1=C(N)C=CC(CC2=CC(C)=C(N)C=C2)=C1	226.323	2.17931
4,4'-Thiodianiline	DTXSID9021344	139-65-1	ICNFHJVPAJKPHW-UHFFFAOYSA-N	NC1=CC=C(SC2=CC=C(N)C=C2)C=C1	216.3	2.18
5-[(²H₃)Ethanoylamino]-2-hydroxybenzoic acid	DTXSID60675516	93968-79-7	GEFDRROBUCULOD-FIBGUPNXSA-N	[2H]C([2H])([2H])C(=O)NC1=CC(C(O)=O)=C(O)C=C1	198.192	1.51
5-Aminonaphthalene-2-sulfonic acid	DTXSID6059497	119-79-9	UWPJYQYRSWYIGZ-UHFFFAOYSA-N	NC1=C2C=CC(=CC2=CC=C1)S(O)(=O)=O	223.25	-0.78825
5-Carboline	DTXSID80179147	244-69-9	RDMFHRSPDKWERA-UHFFFAOYSA-N	N1C2=C(C=CC=C2)C2=C1C=CN=C2	168.199	2.85889
5-Chlorobenzotriazole	DTXSID0047450	94-97-3	PZBQVZFITSVHAW-UHFFFAOYSA-N	ClC1=CC2=NNN=C2C=C1	153.57	1.5257
5-Fluorouracil	DTXSID2020634	51-21-8	GHASVSINZRGABV-UHFFFAOYSA-N	FC1=CNC(=O)NC1=O	130.078	-0.89
5-Methyl-1H-benzotriazole	DTXSID1038743	136-85-6	LRUDIIUSNGCQKF-UHFFFAOYSA-N	CC1=CC=C2NN=NC2=C1	133.154	0.930631
6-Mercaptopurine	DTXSID0020810	50-44-2	GLVAUDGFNGKCSF-UHFFFAOYSA-N	S=C1NC=NC2=C1N=CN2	152.18	0.209
6-Propyl-2-thiouracil	DTXSID5021209	51-52-5	KNAHARQHSZJURB-UHFFFAOYSA-N	CCCC1=CC(=O)NC(=S)N1	170.23	0.76
6:2 fluorotelomer sulfonic acid	DTXSID6067331	27619-97-2	VIONGDJUYAYOPU-UHFFFAOYSA-N	OS(=O)(=O)CCC(F)(F)C(F)(F)C(F)(F)C(F)(F)C(F)(F)C(F)(F)F	428.16	3.87901
7-(Ethylamino)-4-methylcoumarin	DTXSID1067417	28821-18-3	OTNIKUTWXUODJZ-UHFFFAOYSA-N	CCNC1=CC=C2C(C)=CC(=O)OC2=C1	203.241	1.90641
7-Amino-4-methylcoumarin	DTXSID40885333	26093-31-2	GLNDAGDHSLMOKX-UHFFFAOYSA-N	CC1=CC(=O)OC2=CC(N)=CC=C12	175.187	1.22943
7-Diethylamino-4-methylcoumarin	DTXSID9025035	91-44-1	AFYCEAFSNDLKSX-UHFFFAOYSA-N	CCN(CC)C1=CC=C2C(C)=CC(=O)OC2=C1	231.295	2.81256
7-Hydroxymethotrexate	DTXSID70891503	5939-37-7	HODZDDDNGRLGSI-NSHDSACASA-N	CN(CC1=NC2=C(N=C(N)N=C2N)N=C1O)C1=CC=C(C=C1)C(=O)N[C@@H](CCC(O)=O)C(O)=O	470.446	-0.349324
Abamectin	DTXSID8023892	71751-41-2	RRZXIRBKKLTSOM-XPNPUAGNSA-N	CC[C@H](C)[C@H]1O[C@@]2(C[C@@H]3C[C@@H](C\C=C(C)\[C@@H](O[C@H]4C[C@H](OC)[C@@H](O[C@H]5C[C@H](OC)[C@@H](O)[C@H](C)O5)[C@H](C)O4)[C@@H](C)\C=C\C=C4/CO[C@@H]5[C@H](O)C(C)=C[C@@H](C(=O)O3)[C@]45O)O2)C=C[C@@H]1C	873.077	6.51
Acetaminophen	DTXSID2020006	103-90-2	RZVAJINKPMORJF-UHFFFAOYSA-N	CC(=O)NC1=CC=C(O)C=C1	151.165	0.46
Acetamiprid	DTXSID0034300	135410-20-7	WCXDHFDTOYPNIE-UHFFFAOYSA-N	CN(CC1=CC=C(Cl)N=C1)C(C)=NC#N	222.68	1.19577
Acetochlor	DTXSID8023848	34256-82-1	VTNQPKFIQCLBDU-UHFFFAOYSA-N	CCOCN(C(=O)CCl)C1=C(C)C=CC=C1CC	269.77	3.03
Acridine	DTXSID8059766	260-94-6	DZBUGLKDJFMEHC-UHFFFAOYSA-N	C1=CC2=CC3=CC=CC=C3N=C2C=C1	179.222	3.4
Acridone	DTXSID8060371	578-95-0	FZEYVTFCMJSGMP-UHFFFAOYSA-N	O=C1C2=CC=CC=C2NC2=CC=CC=C12	195.221	2.18556
Albendazole	DTXSID0022563	54965-21-8	HXHWSAZORRCQMX-UHFFFAOYSA-N	CCCSC1=CC2=C(NC(NC(=O)OC)=N2)C=C1	265.33	3.07
Allethrin	DTXSID8035180	584-79-2	ZCVAOQKBXKSDMS-UHFFFAOYSA-N	CC(C)=CC1C(C(=O)OC2CC(=O)C(CC=C)=C2C)C1(C)C	302.414	4.78
Amantadine	DTXSID8022117	768-94-5	DKNWSYNQZKUICI-UHFFFAOYSA-N	NC12CC3CC(CC(C3)C1)C2	151.253	2.44
Ametryn	DTXSID1023869	834-12-8	RQVYBGPQFYCBGX-UHFFFAOYSA-N	CCNC1=NC(SC)=NC(NC(C)C)=N1	227.33	2.98
Amidosulfobetaine-14	DTXSID50398742	216667-08-2	UTSXERRKRAEDOV-UHFFFAOYSA-O	CCCCCCCCCCCCCC(=O)NCCC[N+](C)(C)CCCS(O)(=O)=O	434.68	1.588
Amidosulfuron	DTXSID7057945	120923-37-7	CTTHWASMBLQOFR-UHFFFAOYSA-N	COC1=CC(OC)=NC(NC(=O)NS(=O)(=O)N(C)S(C)(=O)=O)=N1	369.37	1.63
Amiodarone	DTXSID7022592	1951-25-3	IYIKLHRQXLHMJQ-UHFFFAOYSA-N	CCCCC1=C(C(=O)C2=CC(I)=C(OCCN(CC)CC)C(I)=C2)C2=CC=CC=C2O1	645.32	7.57
Amitriptyline	DTXSID7022594	50-48-6	KRMDCWKBEZIMAB-UHFFFAOYSA-N	CN(C)CCC=C1C2=CC=CC=C2CCC2=CC=CC=C12	277.411	4.92
Amoxicillin	DTXSID3037044	26787-78-0	LSQZJLSUYDQPKJ-NJBDSQKTSA-N	CC1(C)S[C@@H]2[C@H](NC(=O)[C@H](N)C3=CC=C(O)C=C3)C(=O)N2[C@H]1C(O)=O	365.4	0.87
Anastrozole	DTXSID9022607	120511-73-1	YBBLVLTVTVSKRW-UHFFFAOYSA-N	CC(C)(C#N)C1=CC(=CC(CN2C=NC=N2)=C1)C(C)(C)C#N	293.374	2.84307
Atenolol	DTXSID2022628	29122-68-7	METKIMKYRPQLGS-UHFFFAOYSA-N	CC(C)NCC(O)COC1=CC=C(CC(N)=O)C=C1	266.341	0.16
Atorvastatin	DTXSID8029868	134523-00-5	XUKUURHRXDUEBC-UHFFFAOYSA-N	CC(C)C1=C(C(=O)NC2=CC=CC=C2)C(=C(N1CCC(O)CC(O)CC(O)=O)C1=CC=C(F)C=C1)C1=CC=CC=C1	558.65	4.13
Atrazine	DTXSID9020112	1912-24-9	MXWJVTOOROXGIU-UHFFFAOYSA-N	CCNC1=NC(NC(C)C)=NC(Cl)=N1	215.69	2.61
Azelastine	DTXSID6022638	58581-89-8	MBUVEWMHONZEQD-UHFFFAOYSA-N	CN1CCCC(CC1)N1N=C(CC2=CC=C(Cl)C=C2)C2=CC=CC=C2C1=O	381.9	4.30819
Azinphos methyl	DTXSID3020122	86-50-0	CJJOSEISRRTUQB-UHFFFAOYSA-N	COP(=S)(OC)SCN1N=NC2=CC=CC=C2C1=O	317.32	2.75
Azithromycin	DTXSID8030760	83905-01-5	MQTOSJVFKKJCRP-UHFFFAOYSA-N	CCC1OC(=O)C(C)C(OC2CC(C)(OC)C(O)C(C)O2)C(C)C(OC2OC(C)CC(C2O)N(C)C)C(C)(O)CC(C)CN(C)C(C)C(O)C1(C)O	748.996	4.02
Azobenzene	DTXSID8020123	103-33-3	DMLAVOWQYNRWNQ-BUHFOSPRSA-N	C1=CC=C(C=C1)\N=N\C1=CC=CC=C1	182.226	3.82
Azoxystrobin	DTXSID0032520	131860-33-8	WFDXOXNFNRHQEC-UHFFFAOYSA-N	COC=C(C(=O)OC)C1=C(OC2=NC=NC(OC3=C(C=CC=C3)C#N)=C2)C=CC=C1	403.394	2.5
Azoxystrobin acid	DTXSID10891507	1185255-09-7	IKCXDZCEWZARFL-FOWTUZBSSA-N	CO\C=C(\C(O)=O)c1ccccc1Oc1cc(Oc2ccccc2C#N)ncn1	389.367	3.47099
Benalaxyl	DTXSID3041619	71626-11-4	CJPQIRJHIZUAQP-INIZCTEOSA-N	COC(=O)[C@H](C)N(C(=O)CC1=CC=CC=C1)C1=C(C)C=CC=C1C	325.408	3.4
Bendiocarb	DTXSID9032327	22781-23-3	XEGGRYVFLWGFHI-UHFFFAOYSA-N	CNC(=O)OC1=CC=CC2=C1OC(C)(C)O2	223.228	1.7
Bentazone	DTXSID0023901	25057-89-0	ZOMSMJKLGFBRBS-UHFFFAOYSA-N	CC(C)N1C(=O)C2=CC=CC=C2NS1(=O)=O	240.28	2.34
Benzenesulfonic acid	DTXSID9024568	98-11-3	SRSXLGNVWSONIS-UHFFFAOYSA-N	OS(=O)(=O)C1=CC=CC=C1	158.17	-0.142729
Benzethonium	DTXSID5046984	10172-60-8	SIYLLGKDQZGJHK-UHFFFAOYSA-N	CC(C)(C)CC(C)(C)C1=CC=C(OCCOCC[N+](C)(C)CC2=CC=CC=C2)C=C1	412.637	5.93663
Benzidine	DTXSID2020137	92-87-5	HFACYLZERDEVSX-UHFFFAOYSA-N	NC1=CC=C(C=C1)C1=CC=C(N)C=C1	184.242	1.34
Benzocain	DTXSID8021804	94-09-7	BLFLLBZGZJTVJG-UHFFFAOYSA-N	CCOC(=O)C1=CC=C(N)C=C1	165.192	1.86
Benzoic acid, 2-(aminocarbonyl)-	DTXSID0058980	88-97-1	CYMRPDYINXWJFU-UHFFFAOYSA-N	NC(=O)C1=CC=CC=C1C(O)=O	165.148	0.223
Benzophenone-4	DTXSID2042436	4065-45-6	CXVGEDCSTKKODG-UHFFFAOYSA-N	COC1=CC(O)=C(C=C1S(O)(=O)=O)C(=O)C1=CC=CC=C1	308.3	2.34966
Benzothiazole	DTXSID7024586	95-16-9	IOJUPLGTWVMSFF-UHFFFAOYSA-N	S1C=NC2=CC=CC=C12	135.18	2.01
Benzyldimethyldodecylammonium	DTXSID60872947	10328-35-5	CYDRXTMLKJDRQH-UHFFFAOYSA-N	CCCCCCCCCCCC[N+](C)(C)CC1=CC=CC=C1	304.541	4.37
Benzyldimethylhexadecylammonium	DTXSID3047007	10328-34-4	QDYLMAYUEZBUFO-UHFFFAOYSA-N	CCCCCCCCCCCCCCCC[N+](C)(C)CC1=CC=CC=C1	360.649	4.31
Bezafibrate	DTXSID3029869	41859-67-0	IIBYAHWJQTYFKB-UHFFFAOYSA-N	CC(C)(OC1=CC=C(CCNC(=O)C2=CC=C(Cl)C=C2)C=C1)C(O)=O	361.82	4.065
Bifenox free acid	DTXSID9073547	53774-07-5	IUSYSZLVZMUVDO-UHFFFAOYSA-N	OC(=O)C1=C(C=CC(OC2=C(Cl)C=C(Cl)C=C2)=C1)[N+]([O-])=O	328.1	4.64393
Bifonazol	DTXSID9045631	60628-96-8	OCAPBUJLXMYKEJ-UHFFFAOYSA-N	C1=CN(C=N1)C(C1=CC=CC=C1)C1=CC=C(C=C1)C1=CC=CC=C1	310.4	4.77
Bis(4-chlorophenyl)sulfone	DTXSID9024986	80-07-9	GPAPPPVRLPGFEQ-UHFFFAOYSA-N	ClC1=CC=C(C=C1)S(=O)(=O)C1=CC=C(Cl)C=C1	287.15	3.31
Bisoprolol	DTXSID6022682	66722-44-9	VHYCDWMUTMEGQY-UHFFFAOYSA-N	CC(C)NCC(O)COC1=CC=C(COCCOC(C)C)C=C1	325.449	1.87
Bisphenol S	DTXSID3022409	80-09-1	VPWNQTHUCYMVMZ-UHFFFAOYSA-N	OC1=CC=C(C=C1)S(=O)(=O)C1=CC=C(O)C=C1	250.27	-0.102823
Boscalid	DTXSID6034392	188425-85-6	WYEMLYFITZORAB-UHFFFAOYSA-N	ClC1=CC=C(C=C1)C1=CC=CC=C1NC(=O)C1=CC=CN=C1Cl	343.21	2.96
Bosentan	DTXSID7046627	147536-97-8	GJPICJJJRGTNOD-UHFFFAOYSA-N	COC1=CC=CC=C1OC1=C(NS(=O)(=O)C2=CC=C(C=C2)C(C)(C)C)N=C(N=C1OCCO)C1=NC=CC=N1	551.62	3.97645
Bromochlorophen	DTXSID90165596	15435-29-7	TYBHZVUFOINFDV-UHFFFAOYSA-N	OC1=C(Br)C=C(Cl)C=C1CC1=CC(Cl)=CC(Br)=C1O	426.91	5.82941
Bromoxynil	DTXSID3022162	1689-84-5	UPMXNNIRAGDFEH-UHFFFAOYSA-N	OC1=C(Br)C=C(C=C1Br)C#N	276.915	2.95
Budesonide	DTXSID8020202	51333-22-3	VOVIALXJUBGFJZ-VXKMTNQYSA-N	[H][C@@]12C[C@@]3([H])[C@]4([H])CCC5=CC(=O)C=C[C@]5(C)[C@@]4([H])[C@@H](O)C[C@]3(C)[C@@]1(O[C@H](CCC)O2)C(=O)CO	430.541	3.14
Bupirimate	DTXSID6041688	41483-43-6	DSKJPMWIHSOYEA-UHFFFAOYSA-N	CCCCC1=C(C)N=C(NCC)N=C1OS(=O)(=O)N(C)C	316.42	2.7
Bupropion	DTXSID7022706	34911-55-2	SNPPWIUOZRMYNY-UHFFFAOYSA-N	CC(NC(C)(C)C)C(=O)C1=CC(Cl)=CC=C1	239.74	3.47
Caffeine	DTXSID0020232	58-08-2	RYYVLZVUVIJVGH-UHFFFAOYSA-N	CN1C=NC2=C1C(=O)N(C)C(=O)N2C	194.194	-0.07
Candesartan	DTXSID0022725	139481-59-7	HTQMVQVXFRQIKW-UHFFFAOYSA-N	CCOC1=NC2=CC=CC(C(O)=O)=C2N1CC1=CC=C(C=C1)C1=CC=CC=C1C1=NN=NN1	440.463	3.14787
Capecitabine	DTXSID3046451	154361-50-9	GAGWJHPBXLXJQN-UORFTKCHSA-N	CCCCCOC(=O)NC1=NC(=O)N(C=C1F)[C@@H]1O[C@H](C)[C@@H](O)[C@H]1O	359.354	0.377015
Carbamazepine	DTXSID4022731	298-46-4	FFGPTBGBLSHEPO-UHFFFAOYSA-N	NC(=O)N1C2=CC=CC=C2C=CC2=CC=CC=C12	236.274	2.45
Carbaryl	DTXSID9020247	63-25-2	CVXBEEMKQHEXEN-UHFFFAOYSA-N	CNC(=O)OC1=C2C=CC=CC2=CC=C1	201.225	2.36
Carbendazim	DTXSID4024729	10605-21-7	TWFZGCMQGLPBSX-UHFFFAOYSA-N	COC(=O)NC1=NC2=CC=CC=C2N1	191.19	1.52
Carbetamide	DTXSID7041756	16118-49-3	AMRQXHFXNZFDCH-SECBINFHSA-N	CCNC(=O)[C@@H](C)OC(=O)NC1=CC=CC=C1	236.271	1.90323
Celecoxib	DTXSID0022777	169590-42-5	RZEKVGVHFLEQIL-UHFFFAOYSA-N	CC1=CC=C(C=C1)C1=CC(=NN1C1=CC=C(C=C1)S(N)(=O)=O)C(F)(F)F	381.37	4.21
Celestolide	DTXSID9044536	13171-00-1	IKTHMQYJOWTSJO-UHFFFAOYSA-N	CC(=O)C1=C2CCC(C)(C)C2=CC(=C1)C(C)(C)C	244.378	5.36566
Cetirizine	DTXSID4022787	83881-51-0	ZKLPARSLTMPFCP-UHFFFAOYSA-N	OC(=O)COCCN1CCN(CC1)C(C1=CC=CC=C1)C1=CC=C(Cl)C=C1	388.89	1.7
Chloramphenicol	DTXSID7020265	56-75-7	WIIZWVCIJKGZOK-UHFFFAOYSA-N	OCC(NC(=O)C(Cl)Cl)C(O)C1=CC=C(C=C1)[N+]([O-])=O	323.13	1.14
Chlorfenvinphos	DTXSID7034250	470-90-6	FSAVDKDHPDSCTO-UHFFFAOYSA-N	CCOP(=O)(OCC)OC(=CCl)C1=C(Cl)C=C(Cl)C=C1	359.56	3.81
Chlormequat	DTXSID4048064	7003-89-6	JUZXDNPBRPUIOR-UHFFFAOYSA-N	C[N+](C)(C)CCCl	122.62	-3.54947
Chlorophene	DTXSID5020154	120-32-1	NCKMMSIFQUPKCK-UHFFFAOYSA-N	OC1=CC=C(Cl)C=C1CC1=CC=CC=C1	218.68	3.6
Chlorothalonil R611965	DTXSID10597537	142733-37-7	XKFUETYLBPYNKF-UHFFFAOYSA-N	NC(=O)C1=C(Cl)C(Cl)=CC(C(O)=O)=C1Cl	268.47	1.32524
Chlorothalonil-4-hydroxy	DTXSID90182586	28343-61-5	MDQKYGOECVSPIW-UHFFFAOYSA-N	OC1=C(Cl)C(Cl)=C(C#N)C(Cl)=C1C#N	247.46	2.50297
Chlorpropham	DTXSID7020764	101-21-3	CWJSHJJYOPWUGX-UHFFFAOYSA-N	CC(C)OC(=O)NC1=CC(Cl)=CC=C1	213.66	3.51
Ciclopirox	DTXSID9048564	29342-05-0	SCKYRAXSEDYPSA-UHFFFAOYSA-N	CC1=CC(=O)N(O)C(=C1)C1CCCCC1	207.273	2.06757
Citalopram	DTXSID8022826	59729-33-8	WSEQXVZVJXJVFP-UHFFFAOYSA-N	CN(C)CCCC1(OCC2=CC(=CC=C12)C#N)C1=CC=C(F)C=C1	324.399	3.58033
Clarithromycin	DTXSID3022829	81103-11-9	AGOYDEPGAOXOCK-UHFFFAOYSA-N	CCC1OC(=O)C(C)C(OC2CC(C)(OC)C(O)C(C)O2)C(C)C(OC2OC(C)CC(C2O)N(C)C)C(C)(CC(C)C(=O)C(C)C(O)C1(C)O)OC	747.964	3.16
Climbazole	DTXSID6046555	38083-17-9	OWEGWHBOCFMBLP-UHFFFAOYSA-N	CC(C)(C)C(=O)C(OC1=CC=C(Cl)C=C1)N1C=CN=C1	292.76	2.96
Clofibrate	DTXSID3020336	637-07-0	KNHUKKLJHYUCFP-UHFFFAOYSA-N	CCOC(=O)C(C)(C)OC1=CC=C(Cl)C=C1	242.7	3.45
Clofibric acid	DTXSID1040661	882-09-7	TXCGAZHTZHNUAI-UHFFFAOYSA-N	CC(C)(OC1=CC=C(Cl)C=C1)C(O)=O	214.65	2.57
Clomazone	DTXSID1032355	81777-89-1	KIEDNEWSYUYDSN-UHFFFAOYSA-N	CC1(C)CON(CC2=CC=CC=C2Cl)C1=O	239.7	2.5
Clonidine	DTXSID6022846	4205-90-7	GJSURZIOUXUGAL-UHFFFAOYSA-N	ClC1=CC=CC(Cl)=C1NC1=NCCN1	230.09	1.59
Clopidogrel	DTXSID6022848	113665-84-2	GKTWGGQPFAXNFI-UHFFFAOYSA-N	COC(=O)C(N1CCC2=C(C1)C=CS2)C1=CC=CC=C1Cl	321.82	2.66059
Clothianidin	DTXSID2034465	210880-92-5	PGOOBECODWQEAB-UHFFFAOYSA-N	CN\C(NCC1=CN=C(Cl)S1)=N/[N+]([O-])=O	249.67	0.7
Clotrimazole	DTXSID7029871	23593-75-1	VNFPBHJOKIVQEB-UHFFFAOYSA-N	ClC1=CC=CC=C1C(N1C=CN=C1)(C1=CC=CC=C1)C1=CC=CC=C1	344.84	4.80095
Clozapine	DTXSID5022855	5786-21-0	QZUDBNBUXVUHMW-UHFFFAOYSA-N	CN1CCN(CC1)C1=NC2=C(NC3=CC=CC=C13)C=CC(Cl)=C2	326.83	3.23
Cotinine	DTXSID1047576	486-56-6	UIKROCXWUNQSPJ-VIFPVBQESA-N	CN1[C@@H](CCC1=O)C1=CC=CN=C1	176.219	0.07
Crotamiton	DTXSID6040664	483-63-6	DNTGGZPQPQTDQF-XBXARRHUSA-N	CCN(C(=O)\C=C\C)C1=CC=CC=C1C	203.285	2.92215
Cyclamate	DTXSID5041809	100-88-9	HCAJEUSONLESMK-UHFFFAOYSA-N	OS(=O)(=O)NC1CCCCC1	179.23	0.117149
Cyproconazole	DTXSID0032601	94361-06-5	UFNOUKDBUJZYDE-UHFFFAOYSA-N	CC(C1CC1)C(O)(CN1C=NC=N1)C1=CC=C(Cl)C=C1	291.78	2.9
Cyprodinil	DTXSID1032359	121552-61-2	HAORKNGNJCEJBX-UHFFFAOYSA-N	CC1=NC(NC2=CC=CC=C2)=NC(=C1)C1CC1	225.295	4
Cyromazine	DTXSID6023999	66215-27-8	LVQDKIWDGQRHTE-UHFFFAOYSA-N	NC1=NC(NC2CC2)=NC(N)=N1	166.188	0.0384903
Daidzein	DTXSID9022310	486-66-8	ZQSIJRDFPHDXIC-UHFFFAOYSA-N	OC1=CC=C(C=C1)C1=COC2=C(C=CC(O)=C2)C1=O	254.241	3.24263
DCOIT	DTXSID5032315	64359-81-5	PORQOHRXAJJKGK-UHFFFAOYSA-N	CCCCCCCCN1SC(Cl)=C(Cl)C1=O	282.22	3.77002
Decylsulfate	DTXSID8042428	142-98-3	CSMFSDCPJHNZRY-UHFFFAOYSA-N	CCCCCCCCCCOS(O)(=O)=O	238.34	1.65163
DEET	DTXSID2021995	134-62-3	MMOXZBCLCQITDF-UHFFFAOYSA-N	CCN(CC)C(=O)C1=CC=CC(C)=C1	191.274	2.18
Denatonium	DTXSID9043770	47324-98-1	ZFQMTVNLDNXRNQ-UHFFFAOYSA-O	CC[N+](CC)(CC(=O)NC1=C(C)C=CC=C1C)CC1=CC=CC=C1	325.475	4.88198
Desethylatrazine	DTXSID5037494	6190-65-4	DFWFIQKMSFGDCQ-UHFFFAOYSA-N	CC(C)NC1=NC(N)=NC(Cl)=N1	187.63	1.51
Desethylterbutylazine	DTXSID80184211	30125-63-4	LMKQNTMFZLAJDV-UHFFFAOYSA-N	CC(C)(C)NC1=NC(Cl)=NC(N)=N1	201.66	1.94
Desisopropylatrazine	DTXSID0037495	1007-28-9	IVENSCMCQBJAKW-UHFFFAOYSA-N	CCNC1=NC(Cl)=NC(N)=N1	173.6	1.15
Desloratadine	DTXSID1044196	100643-71-8	JAUOIFJMECXRGI-UHFFFAOYSA-N	ClC1=CC2=C(C=C1)C(=C1CCNCC1)C1=C(CC2)C=CC=N1	310.83	4.16387
Diatrizoate	DTXSID0044521	117-96-4	YVPYQUNUQOZFHG-UHFFFAOYSA-N	CC(=O)NC1=C(I)C(C(O)=O)=C(I)C(NC(C)=O)=C1I	613.916	1.28
Diazepam	DTXSID4020406	439-14-5	AAOVKJBEBIDNHE-UHFFFAOYSA-N	CN1C2=C(C=C(Cl)C=C2)C(=NCC1=O)C1=CC=CC=C1	284.74	2.82
Diazinon	DTXSID9020407	333-41-5	FHIVAFMUCKRCQO-UHFFFAOYSA-N	CCOP(=S)(OCC)OC1=CC(C)=NC(=N1)C(C)C	304.34	3.81
Dichlorophen	DTXSID6021824	97-23-4	MDNWOSOZYLHTCG-UHFFFAOYSA-N	OC1=CC=C(Cl)C=C1CC1=C(O)C=CC(Cl)=C1	269.12	4.26
Dichlorprop	DTXSID0020440	120-36-5	MZHCENGPTKEIGP-UHFFFAOYSA-N	CC(OC1=C(Cl)C=C(Cl)C=C1)C(O)=O	235.06	2.82695
Diclofenac	DTXSID6022923	15307-86-5	DCOPUUMXTXDBNB-UHFFFAOYSA-N	OC(=O)CC1=C(NC2=C(Cl)C=CC=C2Cl)C=CC=C1	296.15	4.51
Dicyclohexyl sulfosuccinate	DTXSID3047213	137361-04-7	QPSVFNQMURAADJ-UHFFFAOYSA-N	OS(=O)(=O)C(CC(=O)OC1CCCCC1)C(=O)OC1CCCCC1	362.44	2.29
Dicyclohexylphthalate	DTXSID5025021	84-61-7	VOWAEIGWURALJQ-UHFFFAOYSA-N	O=C(OC1CCCCC1)C1=CC=CC=C1C(=O)OC1CCCCC1	330.424	5.83394
Didecyldimethylammonium	DTXSID0048004	20256-56-8	JGFDZZLUDWMUQH-UHFFFAOYSA-N	CCCCCCCCCC[N+](C)(C)CCCCCCCCCC	326.632	3.21
Difenoconazole	DTXSID4032372	119446-68-3	BQYJATMQXGBDHF-UHFFFAOYSA-N	CC1COC(CN2C=NC=N2)(O1)C1=C(Cl)C=C(OC2=CC=C(Cl)C=C2)C=C1	406.26	4.3
Diflubenzuron	DTXSID1024049	35367-38-5	QQQYTWIFVNKMRW-UHFFFAOYSA-N	FC1=CC=CC(F)=C1C(=O)NC(=O)NC1=CC=C(Cl)C=C1	310.68	3.88
Diflufenican	DTXSID4041494	83164-33-4	WYEHFWKAOXOVJD-UHFFFAOYSA-N	FC1=CC=C(NC(=O)C2=CC=CN=C2OC2=CC=CC(=C2)C(F)(F)F)C(F)=C1	394.301	4.9
Dimethachlor	DTXSID3058111	50563-36-5	SCCDDNKJYDZXMM-UHFFFAOYSA-N	COCCN(C(=O)CCl)C1=C(C)C=CC=C1C	255.74	2.17
Dimethachlor CGA369873	-	-	ZNKNVJGSYJFDHT-UHFFFAOYSA-N	CC1=CC=CC(C)=C1NC(=O)CS(O)(=O)=O	243.056	not available
Dimethachlor ESA	DTXSID20891457	NOCAS	RVSCDWJKJDBFRS-UHFFFAOYSA-N	COCCN(C(=O)CS(O)(=O)=O)C1=C(C)C=CC=C1C	301.36	2.10477
Dimethachlor OA	DTXSID80891458	NOCAS	MHGMSAFPNAKIRZ-UHFFFAOYSA-N	COCCN(C(=O)C(O)=O)C1=C(C)C=CC=C1C	251.282	1.4
Dimethenamid	DTXSID4032376	87674-68-8	JLYFCTQDENRSOL-UHFFFAOYSA-N	COCC(C)N(C(=O)CCl)C1=C(C)SC=C1C	275.79	2.15
Dimethenamid ESA	DTXSID50891445	205939-58-8	YMYKMSAZEZQEER-UHFFFAOYSA-N	COCC(C)N(C(=O)CS(O)(=O)=O)C1=C(C)SC=C1C	321.41	2.30594
Dimethenamid OA	DTXSID4037530	380412-59-9	HOYCASTVMCEOTP-UHFFFAOYSA-N	COCC(C)N(C(=O)C(O)=O)C1=C(C)SC=C1C	271.33	1.82828
Dimethoate	DTXSID7020479	60-51-5	MCWXGJITAZMZEV-UHFFFAOYSA-N	CNC(=O)CSP(=S)(OC)OC	229.25	0.78
Dimethyl-5-sulfoisophthalate	DTXSID9027071	138-25-0	HTXMGVTWXZBZNC-UHFFFAOYSA-N	COC(=O)C1=CC(=CC(=C1)C(=O)OC)S(O)(=O)=O	274.24	0.563
Dimethylaminophenazone	DTXSID7020504	58-15-1	RMMXTBMQSGEXHJ-UHFFFAOYSA-N	CN(C)C1=C(C)N(C)N(C1=O)C1=CC=CC=C1	231.299	1
Dimoxystrobin	DTXSID3057981	149961-52-4	WXUZAHCNPWONDH-DYTRJAOYSA-N	CNC(=O)C(=N\OC)\C1=CC=CC=C1COC1=CC(C)=CC=C1C	326.396	1.83592
Dinoseb	DTXSID3020207	88-85-7	OWZPCEFYPSAJFR-UHFFFAOYSA-N	CCC(C)C1=C(O)C(=CC(=C1)[N+]([O-])=O)[N+]([O-])=O	240.215	3.56
Diphenhydramine	DTXSID4022949	58-73-1	ZZVUWRFHKOJYTH-UHFFFAOYSA-N	CN(C)CCOC(C1=CC=CC=C1)C1=CC=CC=C1	255.361	3.27
Diphenylphosphate	DTXSID1048207	838-85-7	ASMQGLCHMVWBQR-UHFFFAOYSA-N	OP(=O)(OC1=CC=CC=C1)OC1=CC=CC=C1	250.19	2.18889
Diphenylphosphine oxide	DTXSID60422562	4559-70-0	ASUOLLHGALPRFK-UHFFFAOYSA-N	O=P(C1=CC=CC=C1)C1=CC=CC=C1	201.184	1.588
Diuron	DTXSID0020446	330-54-1	XMTQQYYKAHVGBJ-UHFFFAOYSA-N	CN(C)C(=O)NC1=CC=C(Cl)C(Cl)=C1	233.09	2.68
Dodemorph	DTXSID5041019	1593-77-7	JMXKCYUTURMERF-UHFFFAOYSA-N	CC1CN(CC(C)O1)C1CCCCCCCCCCC1	281.484	5.76
Domperidone	DTXSID1045116	57808-66-9	FGXWKSZFVQUSTL-UHFFFAOYSA-N	ClC1=CC2=C(C=C1)N(C1CCN(CCCN3C(=O)NC4=CC=CC=C34)CC1)C(=O)N2	425.92	3.9
Duloxetine	DTXSID6048385	116539-59-4	ZEUITGRIYCTCEM-UHFFFAOYSA-N	CNCCC(OC1=C2C=CC=CC2=CC=C1)C1=CC=CS1	297.42	4.44036
Ebastin	DTXSID6046472	90729-43-4	MJJALKDDGIKVBE-UHFFFAOYSA-N	CC(C)(C)C1=CC=C(C=C1)C(=O)CCCN1CCC(CC1)OC(C1=CC=CC=C1)C1=CC=CC=C1	469.669	6.30579
EDDP	DTXSID10880951	30223-73-5	AJRJPORIQGYFMT-PVOVUMCXSA-N	C\C=C1/N(C)C(C)CC1(C1=CC=CC=C1)C1=CC=CC=C1	277.411	4.2634
Efavirenz	DTXSID9046029	154598-52-4	XPOQHMRABVBWPR-UHFFFAOYSA-N	FC(F)(F)C1(OC(=O)NC2=C1C=C(Cl)C=C2)C#CC1CC1	315.68	4.11058
Emamectin B1a	DTXSID80153164	121124-29-6	CXEGAUYXQAKHKJ-NSBHKLITSA-N	CC[C@H](C)[C@H]1O[C@@]2(C[C@@H]3C[C@@H](C\C=C(C)\[C@@H](O[C@H]4C[C@H](OC)[C@@H](O[C@H]5C[C@H](OC)[C@@H](NC)[C@H](C)O5)[C@H](C)O4)[C@@H](C)\C=C\C=C4/CO[C@@H]5[C@H](O)C(C)=C[C@@H](C(=O)O3)[C@]45O)O2)C=C[C@@H]1C	886.133	3.25141
Enalapril	DTXSID5022982	75847-73-3	GBXSMTUPTTWBMN-XIRDDKMYSA-N	CCOC(=O)[C@H](CCC1=CC=CC=C1)N[C@@H](C)C(=O)N1CCC[C@H]1C(O)=O	376.453	0.07
Enrofloxacin	DTXSID1045619	93106-60-6	SPFYMRJSYKOXGV-UHFFFAOYSA-N	CCN1CCN(CC1)C1=C(F)C=C2C(=O)C(=CN(C3CC3)C2=C1)C(O)=O	359.401	0.771
Epoxiconazole	DTXSID1040372	133855-98-8	ZMYFCFLJBGAQRS-UHFFFAOYSA-N	FC1=CC=C(C=C1)C1(CN2C=NC=N2)OC1C1=C(Cl)C=CC=C1	329.76	3.44
Erythromycin	DTXSID4022991	114-07-8	ULGZDMOVFRHVEP-RWJQBGPGSA-N	CC[C@H]1OC(=O)[C@H](C)[C@@H](O[C@H]2C[C@@](C)(OC)[C@@H](O)[C@H](C)O2)[C@H](C)[C@@H](O[C@@H]2O[C@H](C)C[C@@H]([C@H]2O)N(C)C)[C@](C)(O)C[C@@H](C)C(=O)[C@H](C)[C@@H](O)[C@]1(C)O	733.937	3.06
Ethion	DTXSID2024086	563-12-2	RIZMRRKBZQXFOY-UHFFFAOYSA-N	CCOP(=S)(OCC)SCSP(=S)(OCC)OCC	384.46	5.07
Ethyl 4-(dimethylamino)benzoate	DTXSID2044763	10287-53-3	FZUGPQWGEGAKET-UHFFFAOYSA-N	CCOC(=O)C1=CC=C(C=C1)N(C)C	193.246	2.98412
Ethyl azinphos	DTXSID5037498	2642-71-9	RQVGAIADHNPSME-UHFFFAOYSA-N	CCOP(=S)(OCC)SCN1N=NC2=CC=CC=C2C1=O	345.37	3.4
Ethylenethiourea	DTXSID5020601	96-45-7	PDQAZBWRQCGBEV-UHFFFAOYSA-N	S=C1NCCN1	102.16	-0.66
Etofenprox	DTXSID9032610	80844-07-1	YREQHYQNNWYQCJ-UHFFFAOYSA-N	CCOC1=CC=C(C=C1)C(C)(C)COCC1=CC=CC(OC2=CC=CC=C2)=C1	376.496	7.05
Etoposide	DTXSID5023035	33419-42-0	VJJPUSNTGOMMGY-UHFFFAOYSA-N	COC1=CC(=CC(OC)=C1O)C1C2C(COC2=O)C(OC2OC3COC(C)OC3C(O)C2O)C2=CC3=C(OCO3)C=C12	588.562	0.75
Fenofibrate	DTXSID2029874	49562-28-9	YMTINGFKWWXKFG-UHFFFAOYSA-N	CC(C)OC(=O)C(C)(C)OC1=CC=C(C=C1)C(=O)C1=CC=C(Cl)C=C1	360.83	5.14
Fenoxycarb	DTXSID7032393	72490-01-8	HJUFTIJOISQSKQ-UHFFFAOYSA-N	CCOC(=O)NCCOC1=CC=C(OC2=CC=CC=C2)C=C1	301.342	4.3
Fenpropidin	DTXSID9058157	67306-00-7	MGNFYQILYYYUBS-UHFFFAOYSA-N	CC(CN1CCCCC1)CC1=CC=C(C=C1)C(C)(C)C	273.464	5.83518
Fenpropimorph	DTXSID4034601	67564-91-4	RYAUSSKQMZRMAI-ALOPSCKCSA-N	CC(CN1C[C@H](C)O[C@H](C)C1)CC1=CC=C(C=C1)C(C)(C)C	303.49	4.93
Fenthion	DTXSID8020620	55-38-9	PNVJTZOFSHSLTO-UHFFFAOYSA-N	COP(=S)(OC)OC1=CC=C(SC)C(C)=C1	278.32	4.09
Fenuron	DTXSID7037551	101-42-8	XXOYNJXVWVNOOJ-UHFFFAOYSA-N	CN(C)C(=O)NC1=CC=CC=C1	164.208	0.98
Finasteride	DTXSID3020625	98319-26-7	DBEPLOCGEIEOCV-WSBQPABSSA-N	CC(C)(C)NC(=O)[C@H]1CC[C@H]2[C@@H]3CC[C@H]4NC(=O)C=C[C@]4(C)[C@H]3CC[C@]12C	372.553	3.03
Fipronil	DTXSID4034609	120068-37-3	ZOCSXAVNDGMNBV-UHFFFAOYSA-N	NC1=C(C(=NN1C1=C(Cl)C=C(C=C1Cl)C(F)(F)F)C#N)S(=O)C(F)(F)F	437.14	4
Fipronil desulfinyl	DTXSID0043719	205650-65-3	JWKXVHLIRTVXLD-UHFFFAOYSA-N	NC1=C(C(=NN1C1=C(Cl)C=C(C=C1Cl)C(F)(F)F)C#N)C(F)(F)F	389.08	3.55348
Fipronil sulfide	DTXSID50869644	120067-83-6	FQXWEKADCSXYOC-UHFFFAOYSA-N	NC1=C(SC(F)(F)F)C(=NN1C1=C(Cl)C=C(C=C1Cl)C(F)(F)F)C#N	421.14	3.75649
Fipronil sulfone	DTXSID6074750	120068-36-2	LGHZJDKSVUTELU-UHFFFAOYSA-N	NC1=C(C(=NN1C1=C(Cl)C=C(C=C1Cl)C(F)(F)F)C#N)S(=O)(=O)C(F)(F)F	453.14	3.4486
Fluconazole	DTXSID3020627	86386-73-4	RFHAOTPXVQNOHP-UHFFFAOYSA-N	OC(CN1C=NC=N1)(CN1C=NC=N1)C1=C(F)C=C(F)C=C1	306.277	0.5
Flufenacet	DTXSID2032552	142459-58-3	IANUJLZYFUDJIH-UHFFFAOYSA-N	CC(C)N(C(=O)COC1=NN=C(S1)C(F)(F)F)C1=CC=C(F)C=C1	363.33	3.2
Flufenoxuron	DTXSID1041978	101463-69-8	RYLHNOVXKPXDIP-UHFFFAOYSA-N	FC1=CC(OC2=CC=C(C=C2Cl)C(F)(F)F)=CC=C1NC(=O)NC(=O)C1=C(F)C=CC=C1F	488.77	5.72309
Flumequine	DTXSID5045623	42835-25-6	DPSPPJIUMHPXMA-UHFFFAOYSA-N	CC1CCC2=C3N1C=C(C(O)=O)C(=O)C3=CC(F)=C2	261.252	1.6
Flumioxazin	DTXSID7032555	103361-09-7	FOUWCSDKDDHKQP-UHFFFAOYSA-N	FC1=CC2=C(C=C1N1C(=O)C3=C(CCCC3)C1=O)N(CC#C)C(=O)CO2	354.337	2.55
Flunisolide	DTXSID1045534	542449	XSFJVAJPIHIPKU-XWCQMRHXSA-N	[H][C@@]12C[C@H]3OC(C)(C)O[C@@]3(C(=O)CO)[C@@]1(C)C[C@H](O)[C@@]1([H])[C@@]2([H])C[C@H](F)C2=CC(=O)C=C[C@]12C	434.504	2.6248
Fluoxastrobin	DTXSID2034625	361377-29-9	UFEODZBUAFNAEU-NLRVBDNBSA-N	CO\N=C(\C1=NOCCO1)C1=C(OC2=C(F)C(OC3=C(Cl)C=CC=C3)=NC=N2)C=CC=C1	458.83	3.9613
Flurtamone	DTXSID5058228	96525-23-4	NYRMIJKDBAQCHC-UHFFFAOYSA-N	CNC1=C(C(=O)C(O1)C1=CC=CC=C1)C1=CC=CC(=C1)C(F)(F)F	333.31	3.74468
Flusilazole	DTXSID3024235	85509-19-9	FQKUGOMFVDPBIZ-UHFFFAOYSA-N	C[Si](CN1C=NC=N1)(C1=CC=C(F)C=C1)C1=CC=C(F)C=C1	315.399	3.7
Flutamide	DTXSID7032004	13311-84-7	MKXKFYHWDHIYRV-UHFFFAOYSA-N	CC(C)C(=O)NC1=CC(=C(C=C1)[N+]([O-])=O)C(F)(F)F	276.215	3.35
Fluvoxamine	DTXSID2044002	54739-18-3	CJOFXWAVKWHTFT-UHFFFAOYSA-N	COCCCCC(=NOCCN)C1=CC=C(C=C1)C(F)(F)F	318.34	2.93136
Gabapentin	DTXSID0020074	60142-96-3	UGJMXCAKCUNAIE-UHFFFAOYSA-N	NCC1(CC(O)=O)CCCCC1	171.24	-1.1
Gabapentin-Lactam	DTXSID40215070	64744-50-9	JAWPQJDOQPSNIQ-UHFFFAOYSA-N	O=C1CC2(CN1)CCCCC2	153.225	1.90926
Gemfibrozil	DTXSID0020652	25812-30-0	HEMJJKBWTPKOJG-UHFFFAOYSA-N	CC1=CC(OCCCC(C)(C)C(O)=O)=C(C)C=C1	250.338	4.39
Glibenclamide	DTXSID0037237	10238-21-8	ZNNLBTZKUZBEKO-UHFFFAOYSA-N	COC1=C(C=C(Cl)C=C1)C(=O)NCCC1=CC=C(C=C1)S(=O)(=O)NC(=O)NC1CCCCC1	494	2.81143
Glimepiride	DTXSID5040675	93479-97-1	WIGIZIANZCJQQY-UHFFFAOYSA-N	CCC1=C(C)CN(C(=O)NCCC2=CC=C(C=C2)S(=O)(=O)NC(=O)NC2CCC(C)CC2)C1=O	490.62	4.24628
Guanylurea	DTXSID3043811	141-83-3	SQSPRWMERUQXNE-UHFFFAOYSA-N	NC(N)=NC(N)=O	102.097	-0.682354
Harman	DTXSID80197568	486-84-0	PSFDQSOCUJVVGF-UHFFFAOYSA-N	CC1=NC=CC2=C1NC1=C2C=CC=C1	182.226	3.1
Harmine	DTXSID30196066	442-51-3	BXNJHAXVSOCGBA-UHFFFAOYSA-N	COC1=CC2=C(C=C1)C1=C(N2)C(C)=NC=C1	212.252	3.56
Hexa(methoxymethyl)melamine	DTXSID9027520	3089-11-0	BNCADMBVWNPPIZ-UHFFFAOYSA-N	COCN(COC)C1=NC(=NC(=N1)N(COC)COC)N(COC)COC	390.441	2.52863
Hexadecylpyridinium	DTXSID8047979	7773-52-6	NEUSVAOJNUQRTM-UHFFFAOYSA-N	CCCCCCCCCCCCCCCC[N+]1=CC=CC=C1	304.541	2.79
Hexadecyltrimethylammonium	DTXSID3047978	6899-10-1	RLGQACBPNDBWTB-UHFFFAOYSA-N	CCCCCCCCCCCCCCCC[N+](C)(C)C	284.551	2.83201
Hexazinone	DTXSID4024145	51235-04-2	CAWXEEYDBZRFPE-UHFFFAOYSA-N	CN(C)C1=NC(=O)N(C2CCCCC2)C(=O)N1C	252.318	1.85
Hydrochlorothiazide	DTXSID2020713	58-93-5	JZUFKLXOESDKRF-UHFFFAOYSA-N	NS(=O)(=O)C1=CC2=C(NCNS2(=O)=O)C=C1Cl	297.73	-0.07
Hydroxychloroquine	DTXSID8023135	118-42-3	XXSMGPRMXLTPCZ-UHFFFAOYSA-N	CCN(CCO)CCCC(C)NC1=C2C=CC(Cl)=CC2=NC=C1	335.88	4.43465
Icaridin	DTXSID0034227	119515-38-7	QLHULAHOXSSASE-UHFFFAOYSA-N	CCC(C)OC(=O)N1CCCCC1CCO	229.32	2.34317
Imatinib	DTXSID3037125	152459-95-5	KTUFNOKKBVMGRW-UHFFFAOYSA-N	CN1CCN(CC2=CC=C(C=C2)C(=O)NC2=CC(NC3=NC=CC(=N3)C3=CC=CN=C3)=C(C)C=C2)CC1	493.615	4.02927
Imazalil	DTXSID8024151	35554-44-0	PZBPKYOVPCNPJY-UHFFFAOYSA-N	ClC1=CC=C(C(CN2C=CN=C2)OCC=C)C(Cl)=C1	297.18	3.82
Imazapyr	DTXSID8034665	81334-34-1	CLQMBPJKHLGMQK-UHFFFAOYSA-N	CC(C)C1(C)N=C(NC1=O)C1=NC=CC=C1C(O)=O	261.281	0.22
Imidacloprid	DTXSID5032442	138261-41-3	YWTYJOPNNQFBPC-UHFFFAOYSA-N	[O-][N+](=O)\N=C1/NCCN1CC1=CN=C(Cl)C=C1	255.66	0.57
Imidacloprid-guanidine	DTXSID90436011	115970-17-7	UEQZFAGVRGWPDK-UHFFFAOYSA-N	NC1=NCCN1CC1=CN=C(Cl)C=C1	210.67	1.588
Imidacloprid-urea	DTXSID1037563	120868-66-8	ADWTYURAFSWNSU-UHFFFAOYSA-N	ClC1=NC=C(CN2CCNC2=O)C=C1	211.65	1.10241
Iminostilbene	DTXSID90871625	256-96-2	LCGTWRLJTMHIQZ-UHFFFAOYSA-N	N1C2=CC=CC=C2C=CC2=CC=CC=C12	193.249	3.44712
Indole-3-acetic acid	DTXSID5020738	87-51-4	SEOVTRFCIGRIMH-UHFFFAOYSA-N	OC(=O)CC1=CNC2=CC=CC=C12	175.187	1.41
Indoxacarb	DTXSID1032690	173584-44-6	VBCVPMMZEGZULK-NRFANRHFSA-N	COC(=O)N(C(=O)N1CO[C@]2(CC3=CC(Cl)=CC=C3C2=N1)C(=O)OC)C1=CC=C(OC(F)(F)F)C=C1	527.84	4.65
Irgarol	DTXSID3032416	28159-98-0	HDHLIWCXDDZUFH-UHFFFAOYSA-N	CSC1=NC(NC2CC2)=NC(NC(C)(C)C)=N1	253.37	3.38
ISO E Super	DTXSID7031290	54464-57-2	FVUGZKDGWGKCFE-UHFFFAOYSA-N	CC1CC2=C(CC1(C)C(C)=O)C(C)(C)CCC2	234.383	4.11
Isophorone diamine	DTXSID6027503	2855-13-2	RNLHGQLZWXBQNY-UHFFFAOYSA-N	CC1(C)CC(N)CC(C)(CN)C1	170.3	1.76
Isoproturon	DTXSID1042077	34123-59-6	PUIYMUZLKQOUOZ-UHFFFAOYSA-N	CC(C)C1=CC=C(NC(=O)N(C)C)C=C1	206.289	2.87
Isoxaben	DTXSID8024159	82558-50-7	PMHURSZHKKJGBM-UHFFFAOYSA-N	CCC(C)(CC)C1=NOC(NC(=O)C2=C(OC)C=CC=C2OC)=C1	332.4	3.94
Ivermectin B1a	DTXSID8023181	71827-03-7	AZSNMRSAGSSBNP-XPNPUAGNSA-N	CC[C@H](C)[C@H]1O[C@]2(CC[C@@H]1C)C[C@@H]1C[C@@H](C\C=C(C)\[C@@H](O[C@H]3C[C@H](OC)[C@@H](O[C@H]4C[C@H](OC)[C@@H](O)[C@H](C)O4)[C@H](C)O3)[C@@H](C)\C=C\C=C3/CO[C@@H]4[C@H](O)C(C)=C[C@@H](C(=O)O1)[C@]34O)O2	875.106	2.7
Ketamine	DTXSID8023187	6740-88-1	YQEZLKZALYSWHR-UHFFFAOYSA-N	CNC1(CCCCC1=O)C1=CC=CC=C1Cl	237.73	2.1915
Ketoconazole	DTXSID7029879	65277-42-1	XMAYWYJOQHXEEK-OZXSUGGESA-N	CC(=O)N1CCN(CC1)C1=CC=C(OC[C@H]2CO[C@@](CN3C=CN=C3)(O2)C2=CC=C(Cl)C=C2Cl)C=C1	531.43	4.35
Ketoprofen	DTXSID6020771	22071-15-4	DKYWVDODHFEZIM-UHFFFAOYSA-N	CC(C(O)=O)C1=CC=CC(=C1)C(=O)C1=CC=CC=C1	254.285	3.12
L-Thyroxine	DTXSID8023214	51-48-9	XUIIKFGFIJCVMT-LBPRGKRZSA-N	N[C@@H](CC1=CC(I)=C(OC2=CC(I)=C(O)C(I)=C2)C(I)=C1)C(O)=O	776.874	4.63426
Labetalol	DTXSID2023191	36894-69-6	SGUAFYQXFOLMHL-UHFFFAOYSA-N	CC(CCC1=CC=CC=C1)NCC(O)C1=CC(C(N)=O)=C(O)C=C1	328.412	3.09
Lamotrigine	DTXSID2023195	84057-84-1	PYZRQGJRPPTADH-UHFFFAOYSA-N	NC1=NC(N)=C(N=N1)C1=C(Cl)C(Cl)=CC=C1	256.09	2.57
Lauramidopropylbetaine	DTXSID4041282	4292-10-8	MRUAUOIMASANKQ-UHFFFAOYSA-O	CCCCCCCCCCCC(=O)NCCC[N+](C)(C)CC(O)=O	342.524	3.52
Lauric isopropanolamide	DTXSID00861815	142-54-1	MMBILEWCGWTAOV-UHFFFAOYSA-N	CCCCCCCCCCCC(=O)NCC(C)O	257.418	3.74518
Lauryl diethanolamide	DTXSID5025491	120-40-1	AOMUHOFOVNGZAN-UHFFFAOYSA-N	CCCCCCCCCCCC(=O)N(CCO)CCO	287.444	3.42158
Lenacil	DTXSID9042093	2164-08-1	ZTMKADLOSYKWCA-UHFFFAOYSA-N	O=C1NC2=C(CCC2)C(=O)N1C1CCCCC1	234.299	3.22
Lidocaine	DTXSID1045166	137-58-6	NNJVILVZKWQKPM-UHFFFAOYSA-N	CCN(CC)CC(=O)NC1=C(C)C=CC=C1C	234.343	2.44
Lincomycin	DTXSID3023215	154-21-2	OJMMVQQUTAEWLP-KIDUDLJLSA-N	CCC[C@@H]1C[C@H](N(C)C1)C(=O)N[C@H]([C@@H](C)O)[C@H]1O[C@H](SC)[C@H](O)[C@@H](O)[C@H]1O	406.54	0.2
Linuron	DTXSID2024163	330-55-2	XKJMBINCVNINCA-UHFFFAOYSA-N	CON(C)C(=O)NC1=CC=C(Cl)C(Cl)=C1	249.09	3.2
Loperamide	DTXSID6045165	53179-11-6	RDOIQAHITMMDAJ-UHFFFAOYSA-N	CN(C)C(=O)C(CCN1CCC(O)(CC1)C1=CC=C(Cl)C=C1)(C1=CC=CC=C1)C1=CC=CC=C1	477.05	4.70754
Lorazepam	DTXSID7023225	846-49-1	DIWRORZWFLOCLC-UHFFFAOYSA-N	OC1N=C(C2=CC=CC=C2Cl)C2=C(NC1=O)C=CC(Cl)=C2	321.16	2.39
Losartan	DTXSID7023227	114798-26-4	PSIFNNKUMBGKDQ-UHFFFAOYSA-N	CCCCC1=NC(Cl)=C(CO)N1CC1=CC=C(C=C1)C1=CC=CC=C1C1=NNN=N1	422.92	5.06499
m-Xylene-4-sulfonic acid	DTXSID1047023	88-61-9	CHZLVSBMXZSPNN-UHFFFAOYSA-N	CC1=CC(C)=C(C=C1)S(O)(=O)=O	186.23	1.08099
MCPA	DTXSID4024195	94-74-6	WHKUVVPPKQRRBV-UHFFFAOYSA-N	CC1=CC(Cl)=CC=C1OCC(O)=O	200.62	3.25
Mebendazole	DTXSID4040682	31431-39-7	OPXLLQIJSORQAM-UHFFFAOYSA-N	COC(=O)NC1=NC2=C(N1)C=C(C=C2)C(=O)C1=CC=CC=C1	295.298	2.83
Mebeverine	DTXSID6023238	3625-06-7	VYVKHNNGDFVQGA-UHFFFAOYSA-N	CCN(CCCCOC(=O)C1=CC(OC)=C(OC)C=C1)C(C)CC1=CC=C(OC)C=C1	429.557	4.07232
Medroxyprogesteroneacetate	DTXSID0025527	71-58-9	PSGAAPLEWMOORI-PEINSRQWSA-N	C[C@H]1C[C@H]2[C@@H]3CC[C@](OC(C)=O)(C(C)=O)[C@@]3(C)CC[C@@H]2[C@@]2(C)CCC(=O)C=C12	386.532	4.11
Melamine	DTXSID6020802	108-78-1	JDSHMPZPIAZGSV-UHFFFAOYSA-N	NC1=NC(N)=NC(N)=N1	126.123	-1.37
Melperon	DTXSID0023298	3575-80-2	DKMFBWQBDIGMHM-UHFFFAOYSA-N	CC1CCN(CCCC(=O)C2=CC=C(F)C=C2)CC1	263.356	3.11438
Memantine	DTXSID5045174	19982-08-2	BUGYDGFZZOZRHP-UHFFFAOYSA-N	CC12CC3CC(C)(C1)CC(N)(C3)C2	179.307	3.28
Mepiquat	DTXSID9042122	15302-91-7	NNCAWEWCFVZOGF-UHFFFAOYSA-N	C[N+]1(C)CCCCC1	114.211	-2.71784
Mesotrione MNBA	DTXSID0074639	110964-79-9	QNOUABMNRMROSL-UHFFFAOYSA-N	CS(=O)(=O)C1=CC(=C(C=C1)C(O)=O)[N+]([O-])=O	245.21	0.403109
Metalaxyl	DTXSID6024175	57837-19-1	ZQEIXNIJLIKNTD-UHFFFAOYSA-N	COCC(=O)N(C(C)C(=O)OC)C1=C(C)C=CC=C1C	279.336	1.65
Metazachlor	DTXSID4058156	67129-08-2	STEPQTYSZVCJPV-UHFFFAOYSA-N	CC1=CC=CC(C)=C1N(CN1C=CC=N1)C(=O)CCl	277.75	2.13
Metazachlor BH 479-11	GFGYMDAFJMPNCC-UHFFFAOYSA-N	-	GFGYMDAFJMPNCC-UHFFFAOYSA-N	CC1=CC=CC(C)=C1N(CN1C=CC=N1)C(=O)CS(C)=O	305.119	not available
Metazachlor BH 479-9	DYCHUHSHQIYFAI-UHFFFAOYSA-N	-	DYCHUHSHQIYFAI-UHFFFAOYSA-N	CC1=CC=CC(C)=C1N(CN1C=CC=N1)C(=O)CS(=O)CC(O)=O	349.109	not available
Metazachlor BH479-12	DFJUHFNLKWOTIZ-UHFFFAOYSA-N	-	DFJUHFNLKWOTIZ-UHFFFAOYSA-N	CC1=C(N(CN2C=CC=N2)C(=O)C(O)=O)C(=CC=C1)C(O)=O	303.085	not available
Metazachlor OA	DTXSID00891455	NOCAS	PHMHHVKFXZNTKU-UHFFFAOYSA-N	CC1=CC=CC(C)=C1N(CN1C=CC=N1)C(=O)C(O)=O	273.292	3.01101
Metconazole	DTXSID4034497	125116-23-6	XWPZUHJBOLQNMN-UHFFFAOYSA-N	CC1(C)CCC(CC2=CC=C(Cl)C=C2)C1(O)CN1C=NC=N1	319.83	3.85
Metformin	DTXSID2023270	657-24-9	XZWYZXLIPXDOLR-UHFFFAOYSA-N	CN(C)C(=N)NC(N)=N	129.167	-2.31
Methiocarb	DTXSID3032626	2032-65-7	YFBPRJGDJKVWAH-UHFFFAOYSA-N	CNC(=O)OC1=CC(C)=C(SC)C(C)=C1	225.31	2.92
Methiocarb-sulfoxide phenol	ZHBBDQFXEDCQFI-UHFFFAOYSA-N	-	ZHBBDQFXEDCQFI-UHFFFAOYSA-N	CC1=CC(O)=CC(C)=C1S(C)=O	184.055	2.08011
Methomyl	DTXSID1022267	16752-77-5	UHXUZOCRWCRNSJ-QPJJXVBHSA-N	CNC(=O)O\N=C(/C)SC	162.21	0.6
Methotrexate	DTXSID4020822	59-05-2	FBOZXECLQNJBKD-ZDUSSCGKSA-N	CN(CC1=NC2=C(N=C1)N=C(N)N=C2N)C1=CC=C(C=C1)C(=O)N[C@@H](CCC(O)=O)C(O)=O	454.447	-1.85
Methyl parathion	DTXSID1020855	298-00-0	O,O-Dimethyl O-(4-nitrophenyl) phosphorothioate	COP(=S)(OC)OC1=CC=C(C=C1)[N+]([O-])=O	263.2	2.86
Methylchloroisothiazolinone	DTXSID9034286	26172-55-4	DHNRXBZYEKSXIM-UHFFFAOYSA-N	CN1SC(Cl)=CC1=O	149.59	0.0724394
Methyldesphenylchloridazon	DTXSID80891453	17254-80-7	XNSGCNYTNLWRKM-UHFFFAOYSA-N	CN1N=CC(N)=C(Cl)C1=O	159.57	0.542913
Methylparaben	DTXSID4022529	99-76-3	LXCFILQKKLGQFO-UHFFFAOYSA-N	COC(=O)C1=CC=C(O)C=C1	152.149	1.96
Methyltriphenylphosphonium	DTXSID20166591	15912-74-0	AZFQCTBZOPUVOW-UHFFFAOYSA-N	C[P+](C1=CC=CC=C1)(C1=CC=CC=C1)C1=CC=CC=C1	277.326	5.27
Metobromuron	DTXSID6042157	3060-89-7	WLFDQEVORAMCIM-UHFFFAOYSA-N	CON(C)C(=O)NC1=CC=C(Br)C=C1	259.103	2.38
Metolachlor	DTXSID4022448	51218-45-2	WVQBLGZPHOPPFO-UHFFFAOYSA-N	CCC1=CC=CC(C)=C1N(C(C)COC)C(=O)CCl	283.8	3.13
Metolachlor CGA 357704	IMFSUYMDPTXKCC-UHFFFAOYSA-N	-	IMFSUYMDPTXKCC-UHFFFAOYSA-N	CCC1=CC=CC(C)=C1N(C(C)C(O)=O)C(=O)C(O)=O	279.11	2.20148
Metolachlor CGA 368208	QPVPJECIHVSBLZ-UHFFFAOYSA-N	-	QPVPJECIHVSBLZ-UHFFFAOYSA-N	CCC1=CC=CC(C)=C1NC(=O)CS(O)(=O)=O	257.072	not available
Metolachlor ESA	DTXSID1037567	171118-09-5	CIGKZVUEZXGYSV-UHFFFAOYSA-N	CCC1=CC=CC(C)=C1N(C(C)COC)C(=O)CS(O)(=O)=O	329.41	3.49063
Metolachlor OA	DTXSID6037568	152019-73-3	LNOOSYCKMKZOJB-UHFFFAOYSA-N	CCC1=C(N(C(C)COC)C(=O)C(O)=O)C(C)=CC=C1	279.336	2.6119
Metoprolol	DTXSID2023309	51384-51-1	IUBSYMUCCVWXPE-UHFFFAOYSA-N	COCCC1=CC=C(OCC(O)CNC(C)C)C=C1	267.369	1.88
Metoprolol acid	DTXSID70881080	56392-14-4	PUQIRTNPJRFRCZ-UHFFFAOYSA-N	CC(C)NCC(O)COC1=CC=C(CC(O)=O)C=C1	267.325	1.71051
Metribuzin	DTXSID6024204	21087-64-9	FOXFZRUHNHCZPX-UHFFFAOYSA-N	CSC1=NN=C(C(=O)N1N)C(C)(C)C	214.29	1.54
Michler's ketone	DTXSID2020894	90-94-8	VVBLNCFGVYUYGU-UHFFFAOYSA-N	CN(C)C1=CC=C(C=C1)C(=O)C1=CC=C(C=C1)N(C)C	268.36	3.87
Miconazole	DTXSID6023319	22916-47-8	BYBLEWFAAKGYCD-UHFFFAOYSA-N	ClC1=CC(Cl)=C(COC(CN2C=CN=C2)C2=C(Cl)C=C(Cl)C=C2)C=C1	416.12	5.93
Mirtazapine	DTXSID0023325	61337-67-5	RONZAEMNMFQXRA-UHFFFAOYSA-N	CN1CCN2C(C1)C1=CC=CC=C1CC1=C2N=CC=C1	265.36	3.12771
Monensin	DTXSID4048561	17090-79-8	GAOZTHIDHYLHMS-UHFFFAOYSA-N	CCC1(CCC(O1)C1(C)CCC2(CC(O)C(C)C(O2)C(C)C(OC)C(C)C(O)=O)O1)C1OC(CC1C)C1OC(O)(CO)C(C)CC1C	670.881	3.30343
Montelukast	DTXSID9023334	158966-92-8	UCHDWCPVSPXUMX-UHFFFAOYSA-N	CC(C)(O)C1=CC=CC=C1CCC(SCC1(CC(O)=O)CC1)C1=CC=CC(C=CC2=NC3=C(C=CC(Cl)=C3)C=C2)=C1	586.19	7.8
N-Acetyl-4-aminoantipyrine	DTXSID40232106	83-15-8	OIAGWXKSCXPNNZ-UHFFFAOYSA-N	CN1N(C(=O)C(NC(C)=O)=C1C)C1=CC=CC=C1	245.282	1.32
N-Butylbenzenesulfonamide	DTXSID7027540	3622-84-2	IPRJXAGUEGOFGG-UHFFFAOYSA-N	CCCCNS(=O)(=O)C1=CC=CC=C1	213.3	2.00012
N-Cyclohexyl-2-benzothiazole-amine	DTXSID50891506	28291-75-0	UPWPIFMHSFSVLE-UHFFFAOYSA-N	C1CCC(CC1)NC1=NC2=CC=CC=C2S1	232.35	3.38907
N-Cyclohexyl-2-benzothiazole-sulfenamide	DTXSID5020360	95-33-0	DEQZTKGFXNUBJL-UHFFFAOYSA-N	C1CCC(CC1)NSC1=NC2=CC=CC=C2S1	264.41	3.08683
N-Ethyl-o-toluenesulfonamide	DTXSID5052416	1077-56-1	NATWUQFQFMZVMT-UHFFFAOYSA-N	CCNS(=O)(=O)C1=CC=CC=C1C	199.27	1.62586
N-Formyl-4-aminoantipyrine	DTXSID10168241	1672-58-8	WSJBSKRPKADYRQ-UHFFFAOYSA-N	CN1N(C(=O)C(NC=O)=C1C)C1=CC=CC=C1	231.255	1.24216
N-isopropyl-N’-phenyl-p-phenylenediamine	DTXSID1025485	101-72-4	OUBMGJOQLXMSNT-UHFFFAOYSA-N	CC(C)NC1=CC=C(NC2=CC=CC=C2)C=C1	226.323	3.16
N-Methyldodecylamine	DTXSID90223387	7311-30-0	OMEMQVZNTDHENJ-UHFFFAOYSA-N	CCCCCCCCCCCCNC	199.382	3.58236
N-Phenyl-1-naphthylamine	DTXSID2025892	90-30-2	XQVWYOYUZDUNRW-UHFFFAOYSA-N	N(C1=CC=CC=C1)C1=CC=CC2=C1C=CC=C2	219.287	4.2
N,N-Dimethyldecylamine	DTXSID1049566	1120-24-7	YWWNNLPSZSEZNZ-UHFFFAOYSA-N	CCCCCCCCCCN(C)C	185.355	2.68
N,N-Dimethyldodecylamine N-oxide	DTXSID1020514	1643-20-5	SYELZBGXAIXKHU-UHFFFAOYSA-N	CCCCCCCCCCCC[N+](C)(C)[O-]	229.408	3.63046
N,N-Dimethylsulfamide	DTXSID3074735	3984-14-3	QMHAHUAQAJVBIW-UHFFFAOYSA-N	CN(C)S(N)(=O)=O	124.16	-0.89
N,N-Dimethyltetradecylamine	DTXSID4026927	112-75-4	SFBHPFQSSDCYSL-UHFFFAOYSA-N	CCCCCCCCCCCCCCN(C)C	241.463	2.40166
Naproxen	DTXSID4040686	22204-53-1	CMWTZPSULFXXJA-UHFFFAOYSA-N	COC1=CC2=CC=C(C=C2C=C1)C(C)C(O)=O	230.263	3.18
Nicosulfuron	DTXSID6034764	111991-09-4	RTCOGUMHFFWOJV-UHFFFAOYSA-N	COC1=CC(OC)=NC(NC(=O)NS(=O)(=O)C2=NC=CC=C2C(=O)N(C)C)=N1	410.41	0.01
Nitrendipin	DTXSID0023373	39562-70-4	PVHUJELLJLJGLN-UHFFFAOYSA-N	CCOC(=O)C1=C(C)NC(C)=C(C1C1=CC=CC(=C1)[N+]([O-])=O)C(=O)OC	360.366	2.88
Nitrofurantoin	DTXSID7020972	67-20-9	NXFQHRVNIOXGAQ-YCRREMRBSA-N	[O-][N+](=O)C1=CC=C(O1)\C=N\N1CC(=O)NC1=O	238.159	-0.47
Norfloxacin	DTXSID7037680	70458-96-7	OGJPXUAPXNRGGI-UHFFFAOYSA-N	CCN1C=C(C(O)=O)C(=O)C2=CC(F)=C(C=C12)N1CCNCC1	319.336	-1.03
Norharmane	DTXSID2021070	244-63-3	AIFRHYZBTHREPW-UHFFFAOYSA-N	N1C2=C(C=CC=C2)C2=C1C=NC=C2	168.199	3.17
o-Dianisidine	DTXSID3025091	119-90-4	JRBJSXQPQWSCCF-UHFFFAOYSA-N	COC1=CC(=CC=C1N)C1=CC(OC)=C(N)C=C1	244.294	1.81
Octocrylene	DTXSID9025299	6197-30-4	FMJSMJQBSVNSBF-UHFFFAOYSA-N	CCCCC(CC)COC(=O)C(C#N)=C(C1=CC=CC=C1)C1=CC=CC=C1	361.485	5.77603
Ofloxacin	DTXSID3041085	82419-36-1	GSDSWSVVBLHKDQ-UHFFFAOYSA-N	CC1COC2=C3N1C=C(C(O)=O)C(=O)C3=CC(F)=C2N1CCN(C)CC1	361.373	0.16
Omethoate	DTXSID4037580	1113-02-6	PZXOQEXFMJCDPG-UHFFFAOYSA-N	CNC(=O)CSP(=O)(OC)OC	213.19	-0.74
Ondansetron	DTXSID8023393	99614-02-5	FELGMEQIXOGIFQ-UHFFFAOYSA-N	CN1C2=C(C3=CC=CC=C13)C(=O)C(CN1C=CN=C1C)CC2	293.37	2.95054
Orlistat	DTXSID8023395	96829-58-2	AHLBNYSZXLDEJQ-FWEHEUNISA-N	CCCCCCCCCCC[C@@H](C[C@@H]1OC(=O)[C@H]1CCCCCC)OC(=O)[C@H](CC(C)C)NC=O	495.745	5.30734
Oryzalin	DTXSID8024238	19044-88-3	UNAHYJYOSSSJHH-UHFFFAOYSA-N	CCCN(CCC)C1=C(C=C(C=C1[N+]([O-])=O)S(N)(=O)=O)[N+]([O-])=O	346.36	3.73
Oxadiazone	DTXSID3024239	19666-30-9	CHNUNORXWHYHNE-UHFFFAOYSA-N	CC(C)OC1=CC(N2N=C(OC2=O)C(C)(C)C)=C(Cl)C=C1Cl	345.22	4.8
Oxybutynin	DTXSID0023406	5633-20-5	XIQVNETUBQGFHX-UHFFFAOYSA-N	CCN(CC)CC#CCOC(=O)C(O)(C1CCCCC1)C1=CC=CC=C1	357.494	3.08421
Oxypurinol	DTXSID4035209	2465-59-0	HXNFUBHNUDHIGC-UHFFFAOYSA-N	O=C1NC(=O)C2=CNNC2=N1	152.113	-1.2597
p-Toluenesulfonamide	DTXSID8029105	70-55-3	LMYRWZFENFIFIT-UHFFFAOYSA-N	CC1=CC=C(C=C1)S(N)(=O)=O	171.21	0.82
Paroxetine	DTXSID3023425	61869-08-7	AHOUBRCZNHFOSL-UHFFFAOYSA-N	FC1=CC=C(C=C1)C1CCNCC1COC1=CC2=C(OCO2)C=C1	329.371	3.89
Pendimethalin	DTXSID7024245	40487-42-1	CHIFOSRWCNZCFN-UHFFFAOYSA-N	CCC(CC)NC1=C(C(C)=C(C)C=C1[N+]([O-])=O)[N+]([O-])=O	281.312	5.2
Pentoxifylline	DTXSID7023437	6493-05-6	BYPFEZZEUUWMEJ-UHFFFAOYSA-N	CN1C=NC2=C1C(=O)N(CCCCC(C)=O)C(=O)N2C	278.312	0.29
Perfluorobutanoic acid	DTXSID4059916	375-22-4	YPJUNDFVDDCYIH-UHFFFAOYSA-N	OC(=O)C(F)(F)C(F)(F)C(F)(F)F	214.039	1.43
Perfluorohexanoic acid	DTXSID3031862	307-24-4	PXUULQAPEKKVAH-UHFFFAOYSA-N	OC(=O)C(F)(F)C(F)(F)C(F)(F)C(F)(F)C(F)(F)F	314.054	2.51
Perfluorooctanesulfonamide	DTXSID3038939	754-91-6	RRRXPPIDPYTNJG-UHFFFAOYSA-N	NS(=O)(=O)C(F)(F)C(F)(F)C(F)(F)C(F)(F)C(F)(F)C(F)(F)C(F)(F)C(F)(F)F	499.14	4.05641
Perfluorooctanesulfonic acid	DTXSID3031864	1763-23-1	YFSUTJLHUFNCNZ-UHFFFAOYSA-N	OS(=O)(=O)C(F)(F)C(F)(F)C(F)(F)C(F)(F)C(F)(F)C(F)(F)C(F)(F)C(F)(F)F	500.13	7.03
Perfluorooctanoic acid	DTXSID8031865	335-67-1	SNGREZUHAYWORS-UHFFFAOYSA-N	OC(=O)C(F)(F)C(F)(F)C(F)(F)C(F)(F)C(F)(F)C(F)(F)C(F)(F)F	414.07	3.6
Pethoxamid	DTXSID4057928	106700-29-2	CSWIKHNSBZVWNQ-UHFFFAOYSA-N	CCOCCN(C(=O)CCl)C(=C(C)C)C1=CC=CC=C1	295.81	3.28717
Phenazone	DTXSID6021117	60-80-0	VEQOALNAAJBPNY-UHFFFAOYSA-N	CN1N(C(=O)C=C1C)C1=CC=CC=C1	188.23	0.38
Phenylbenzimidazole sulfonic acid	DTXSID3038852	27503-81-7	UVCJGUGAGLDPAA-UHFFFAOYSA-N	OS(=O)(=O)C1=CC=C2NC(=NC2=C1)C1=CC=CC=C1	274.29	1.8227
Phenylethylmalonamide	DTXSID3025885	7206-76-0	JFZHPFOXAAIUMB-UHFFFAOYSA-N	CCC(C(N)=O)(C(N)=O)C1=CC=CC=C1	206.245	0.13
Picolinafen	DTXSID8044339	137641-05-5	CWKFPEBMTGKLKX-UHFFFAOYSA-N	FC1=CC=C(NC(=O)C2=NC(OC3=CC=CC(=C3)C(F)(F)F)=CC=C2)C=C1	376.311	5.37099
Picoxystrobin	DTXSID9047542	117428-22-5	IBSNKSODLGJUMQ-SDNWHVSQSA-N	CO\C=C(\C(=O)OC)C1=CC=CC=C1COC1=CC=CC(=N1)C(F)(F)F	367.324	3.56
Pindolol	DTXSID8023476	13523-86-9	JZQKKSLKJUAGIC-UHFFFAOYSA-N	CC(C)NCC(O)COC1=CC=CC2=C1C=CN2	248.326	1.75
Pioglitazone	DTXSID3037129	111025-46-8	HYAFETHFCAUJAY-UHFFFAOYSA-N	CCC1=CN=C(CCOC2=CC=C(CC3SC(=O)NC3=O)C=C2)C=C1	356.44	3.43957
Pipamperone	DTXSID8048369	1893-33-0	AXKPFOAXAHJUAG-UHFFFAOYSA-N	NC(=O)C1(CCN(CCCC(=O)C2=CC=C(F)C=C2)CC1)N1CCCCC1	375.488	2.02
Piperine	DTXSID3021805	94-62-2	MXXWOMGUGJBKIW-YPCIICBESA-N	O=C(\C=C\C=C\C1=CC2=C(OCO2)C=C1)N1CCCCC1	285.343	2.72256
Piperonyl butoxide	DTXSID1021166	51-03-6	FIPWRIJSWJWJAI-UHFFFAOYSA-N	CCCCOCCOCCOCC1=CC2=C(OCO2)C=C1CCC	338.444	4.75
Pirimicarb	DTXSID1032569	23103-98-2	YFGYUFNIOHWBOB-UHFFFAOYSA-N	CN(C)C(=O)OC1=C(C)C(C)=NC(=N1)N(C)C	238.291	1.7
Pravastatin	DTXSID6023498	81093-37-0	TUZYXOIXSAXUGO-UHFFFAOYSA-N	CCC(C)C(=O)OC1CC(O)C=C2C=CC(C)C(CCC(O)CC(O)CC(O)=O)C12	424.534	2.18
Primidone	DTXSID7023510	125-33-7	DQMZLTXERSFNPB-UHFFFAOYSA-N	CCC1(C(=O)NCNC1=O)C1=CC=CC=C1	218.256	0.91
Prochloraz	DTXSID4024270	67747-09-5	TVLSRXXIMLFWEO-UHFFFAOYSA-N	CCCN(CCOC1=C(Cl)C=C(Cl)C=C1Cl)C(=O)N1C=CN=C1	376.66	4.1
Prochloraz BTS40348	DTXSID90891606	NOCAS	CLFQSOIBYICELN-UHFFFAOYSA-N	CCCNCCOC1=C(Cl)C=C(Cl)C=C1Cl	282.59	4.05
Prochloraz BTS44596	DTXSID10363092	139520-94-8	RHDVQZWCBQXOJW-UHFFFAOYSA-N	CCCN(CCOC1=C(Cl)C=C(Cl)C=C1Cl)C(=O)NC=O	325.61	3.39
Promethazin	DTXSID7023518	60-87-7	PWWVAXIEGOYWEE-UHFFFAOYSA-N	CC(CN1C2=CC=CC=C2SC2=CC=CC=C12)N(C)C	284.42	4.81
Propachlor	DTXSID4024274	1918-16-7	MFOUDYKPLGXPGO-UHFFFAOYSA-N	CC(C)N(C(=O)CCl)C1=CC=CC=C1	211.69	2.18
Propamocarb	DTXSID1040295	24579-73-5	WZZLDXDUQPOXNW-UHFFFAOYSA-N	CCCOC(=O)NCCCN(C)C	188.271	1.12
Propanil	DTXSID8022111	709-98-8	LFULEKSKNZEWOE-UHFFFAOYSA-N	CCC(=O)NC1=CC(Cl)=C(Cl)C=C1	218.08	3.07
Propoxycarbazone	DTXSID8037704	145026-81-9	JTHMVYBOQLDDIY-UHFFFAOYSA-N	CCCOC1=NN(C(=O)NS(=O)(=O)C2=CC=CC=C2C(=O)OC)C(=O)N1C	398.39	1.50365
Propranolol	DTXSID6023525	525-66-6	AQHHHDLHHXJYJD-UHFFFAOYSA-N	CC(C)NCC(O)COC1=C2C=CC=CC2=CC=C1	259.349	3.48
Propyphenazone	DTXSID6023529	479-92-5	PXWLVJLKJGVOKE-UHFFFAOYSA-N	CC(C)C1=C(C)N(C)N(C1=O)C1=CC=CC=C1	230.311	1.91
Propyzamide	DTXSID2020420	23950-58-5	PHNUZKMIPFFYSO-UHFFFAOYSA-N	CC(C)(NC(=O)C1=CC(Cl)=CC(Cl)=C1)C#C	256.13	3.43
Prosulfocarb	DTXSID3058119	52888-80-9	NQLVQOSNDJXLKG-UHFFFAOYSA-N	CCCN(CCC)C(=O)SCC1=CC=CC=C1	251.39	4.65
Prosulfuron	DTXSID9034868	94125-34-5	LTUNNEGNEKBSEH-UHFFFAOYSA-N	COC1=NC(C)=NC(NC(=O)NS(=O)(=O)C2=CC=CC=C2CCC(F)(F)F)=N1	419.38	2.02925
Prothioconazole-desthio	DTXSID3044338	120983-64-4	HHUQPWODPBDTLI-UHFFFAOYSA-N	OC(CN1C=NC=N1)(CC1=CC=CC=C1Cl)C1(Cl)CC1	312.19	3.08112
Pyraclostrobin	DTXSID7032638	175013-18-0	HZRSNVGNWUDEFX-UHFFFAOYSA-N	CON(C(=O)OC)C1=C(COC2=NN(C=C2)C2=CC=C(Cl)C=C2)C=CC=C1	387.82	3.99
Pyrazophos	DTXSID7042352	13457-18-6	JOOMJVFZQRQWKR-UHFFFAOYSA-N	CCOC(=O)C1=CN2N=C(OP(=S)(OCC)OCC)C=C2N=C1C	373.36	3.8
Pyriproxyfen	DTXSID1032640	95737-68-1	NHDHVHZZCFYRSB-UHFFFAOYSA-N	CC(COC1=CC=C(OC2=CC=CC=C2)C=C1)OC1=CC=CC=N1	321.376	4.19927
Quaternium-15 (free base)	DTXSID1047992	56060-15-2	LDLCEGCJYSDJLX-UPHRSURJSA-N	Cl\C=C/C[N+]12CN3CN(CN(C3)C1)C2	215.7	0.54
Quinmerac	DTXSID1042364	90717-03-6	ALZOLUNSQWINIR-UHFFFAOYSA-N	CC1=CC2=C(N=C1)C(C(O)=O)=C(Cl)C=C2	221.64	0.78
Quinoline	DTXSID1021798	91-22-5	SMWDFEZZVXVKRB-UHFFFAOYSA-N	C1=CC=C2N=CC=CC2=C1	129.162	2.03
Quinoline N-oxide	DTXSID00167107	1613-37-2	GIIWGCBLYNDKBO-UHFFFAOYSA-N	[O-][N+]1=CC=CC2=CC=CC=C12	145.161	0.36
Quinoxyfen	DTXSID2034881	124495-18-7	WRPIRSINYZBGPK-UHFFFAOYSA-N	FC1=CC=C(OC2=C3C(Cl)=CC(Cl)=CC3=NC=C2)C=C1	308.13	4.66
Ranitidine	DTXSID8045191	66357-35-5	VMXUWOKSQNHOCA-UKTHLTGXSA-N	CN\C(NCCSCC1=CC=C(CN(C)C)O1)=C/[N+]([O-])=O	314.4	0.27
Risperidone	DTXSID8045193	106266-06-2	RAPZEAPATHNIPO-UHFFFAOYSA-N	CC1=C(CCN2CCC(CC2)C2=NOC3=C2C=CC(F)=C3)C(=O)N2CCCCC2=N1	410.493	2.88
Ropinirole	DTXSID8045195	91374-21-9	UHSKFQJFRQCDBE-UHFFFAOYSA-N	CCCN(CCC)CCC1=C2CC(=O)NC2=CC=C1	260.381	2.7
Roxithromycin	DTXSID8041117	80214-83-1	RXZBMPWDPOLZGW-HITVVWEBSA-N	CC[C@H]1OC(=O)[C@H](C)[C@@H](O[C@H]2C[C@@](C)(OC)[C@@H](O)[C@H](C)O2)[C@H](C)[C@@H](O[C@@H]2O[C@H](C)C[C@@H]([C@H]2O)N(C)C)[C@](C)(O)C[C@@H](C)C(=NOCOCCOC)[C@H](C)[C@@H](O)[C@]1(C)O	837.058	2.92536
Saccharin	DTXSID5021251	81-07-2	CVHZOJJKTDOEJC-UHFFFAOYSA-N	O=C1NS(=O)(=O)C2=CC=CC=C12	183.18	0.91
Salicylic acid	DTXSID7026368	69-72-7	YGSDEFSMJLZEOE-UHFFFAOYSA-N	OC(=O)C1=C(O)C=CC=C1	138.122	2.26
Scopolamine-N-butyl	DTXSID1022718	149-64-4	HOZOZZFCZRXYEK-GXLSIKBRSA-M	CCCC[N+]1(C)[C@H]2CC(C[C@H]1[C@@H]1O[C@H]21)OC(=O)C(CO)C1=CC=CC=C1	440.378	3.07277
Secobarbital	DTXSID6044145	76-73-3	KQPKPCNLIDLUMF-UHFFFAOYSA-N	CCCC(C)C1(CC=C)C(=O)NC(=O)NC1=O	238.287	1.97
Sertraline	DTXSID6023577	79617-96-2	VGKDLMBJGBXTGI-SJCJKPOMSA-N	CN[C@H]1CC[C@@H](C2=CC=C(Cl)C(Cl)=C2)C2=CC=CC=C12	306.23	4.81
Simazine	DTXSID4021268	122-34-9	ODCWYMIRDDJXKW-UHFFFAOYSA-N	CCNC1=NC(NCC)=NC(Cl)=N1	201.66	2.18
Simazine 2-Hydroxy	DTXSID6062547	NOCAS	YQIXRXMOJFQVBV-UHFFFAOYSA-N	CCNC1=NC(NCC)=NC(O)=N1	183.215	2.29
Simetryn	DTXSID8037596	1014-70-6	MGLWZSOBALDPEK-UHFFFAOYSA-N	CCNC1=NC(SC)=NC(NCC)=N1	213.3	2.8
Sotalol	DTXSID0023589	3930-20-9	ZBMZVLHSJCTVON-UHFFFAOYSA-N	CC(C)NCC(O)C1=CC=C(NS(C)(=O)=O)C=C1	272.36	0.24
Spinosyn A	DTXSID8037598	131929-60-7	SRJQTHAZUNRMPR-UYQKXTDMSA-N	[H][C@]1(C[C@@]2([H])C=C[C@@]3([H])[C@]4([H])CC(=O)O[C@@]([H])(CC)CCC[C@]([H])(O[C@@]5([H])CC[C@]([H])(N(C)C)[C@@]([H])(C)O5)[C@@]([H])(C)C(=O)C4=C[C@@]3([H])[C@]2([H])C1)O[C@]1([H])O[C@@]([H])(C)[C@]([H])(OC)[C@@]([H])(OC)[C@@]1([H])OC	731.968	4.43089
Spiroxamine	DTXSID1034212	118134-30-8	PUYXTUJWRLOUCW-UHFFFAOYSA-N	CCCN(CC)CC1COC2(CCC(CC2)C(C)(C)C)O1	297.483	6.0482
Sucralose	DTXSID1040245	56038-13-2	BAQAVOSOZGMPRM-UHFFFAOYSA-N	OCC1OC(OC2(CCl)OC(CCl)C(O)C2O)C(O)C(O)C1Cl	397.63	-0.674123
Sulcotrione	DTXSID9058230	99105-77-8	PQTBTIFWAXVEPB-UHFFFAOYSA-N	CS(=O)(=O)C1=CC(Cl)=C(C=C1)C(=O)C1C(=O)CCCC1=O	328.76	0.969805
Sulfadimethoxine	DTXSID1023607	122-11-2	ZZORFUFYDOWNEF-UHFFFAOYSA-N	COC1=CC(NS(=O)(=O)C2=CC=C(N)C=C2)=NC(OC)=N1	310.33	1.63
Sulfamethazine	DTXSID6021290	57-68-1	ASWVTGNCAZCNNR-UHFFFAOYSA-N	CC1=CC(C)=NC(NS(=O)(=O)C2=CC=C(N)C=C2)=N1	278.33	0.19
Sulfamethoxazole	DTXSID8026064	723-46-6	JLKIGFTWXXRPMT-UHFFFAOYSA-N	CC1=CC(NS(=O)(=O)C2=CC=C(N)C=C2)=NO1	253.28	0.89
Sulfapyridine	DTXSID3026067	144-83-2	GECHUMIMRBOMGK-UHFFFAOYSA-N	NC1=CC=C(C=C1)S(=O)(=O)NC1=NC=CC=C1	249.29	0.35
Sulfathiazole	DTXSID8026068	72-14-0	JNMRHUJNCSQMMB-UHFFFAOYSA-N	NC1=CC=C(C=C1)S(=O)(=O)NC1=NC=CS1	255.31	0.05
Tacrolimus	DTXSID5046354	104987-11-3	QJJXYPPXXYFBGM-NYOQZLQMSA-N	CO[C@@H]1CC(CC[C@H]1O)\C=C(/C)[C@H]1OC(=O)[C@@H]2CCCCN2C(=O)C(=O)[C@]2(O)O[C@@H]([C@H](C[C@H]2C)OC)[C@H](C[C@@H](C)C\C(C)=C\[C@@H](CC=C)C(=O)C[C@H](O)[C@H]1C)OC	804.031	2.42644
Tamoxifen	DTXSID1034187	10540-29-1	NKANXQFJJICGDU-QPLCGJKRSA-N	CC\C(=C(/C1=CC=CC=C1)C1=CC=C(OCCN(C)C)C=C1)C1=CC=CC=C1	371.524	7.88
TDCPP	DTXSID9026261	13674-87-8	ASLWPAWFJZFCKF-UHFFFAOYSA-N	ClCC(CCl)OP(=O)(OC(CCl)CCl)OC(CCl)CCl	430.89	3.65
Tebuconazole	DTXSID9032113	107534-96-3	PXMNMQRDXWABCY-UHFFFAOYSA-N	CC(C)(C)C(O)(CCC1=CC=C(Cl)C=C1)CN1C=NC=N1	307.82	3.7
Telmisartan	DTXSID8023636	144701-48-4	RMMXLENWKUUMAY-UHFFFAOYSA-N	CCCC1=NC2=C(C)C=C(C=C2N1CC1=CC=C(C=C1)C1=CC=CC=C1C(O)=O)C1=NC2=CC=CC=C2N1C	514.629	7.74448
Terbinafine	DTXSID2023640	91161-71-6	DOMXUEMWDBAQBQ-WEVVVXLNSA-N	CN(C\C=C\C#CC(C)(C)C)CC1=CC=CC2=CC=CC=C12	291.438	6
Terbuthylazine	DTXSID4027608	5915-41-3	FZXISNSWEXTPMF-UHFFFAOYSA-N	CCNC1=NC(Cl)=NC(NC(C)(C)C)=N1	229.71	3.21
Terbuthylazine-2-hydroxy	DTXSID20216888	66753-07-9	OYTCZOJKXCTBHG-UHFFFAOYSA-N	CCNC1=NC(=O)N=C(NC(C)(C)C)N1	211.269	3.53
Terbutryn	DTXSID3024318	886-50-0	IROINLKCQGIITA-UHFFFAOYSA-N	CCNC1=NC(NC(C)(C)C)=NC(SC)=N1	241.36	3.74
Tetrabromobisphenol A	DTXSID1026081	79-94-7	VEORPZCZECFIRK-UHFFFAOYSA-N	CC(C)(C1=CC(Br)=C(O)C(Br)=C1)C1=CC(Br)=C(O)C(Br)=C1	543.875	6.66175
Tetracain	DTXSID1043883	94-24-6	GKCBAIGFKIBETG-UHFFFAOYSA-N	CCCCNC1=CC=C(C=C1)C(=O)OCCN(C)C	264.369	3.51
Tetrachlorosalicylanilide	DTXSID4040767	1154-59-2	SJQBHPJLLIJASD-UHFFFAOYSA-N	OC1=C(C=C(Cl)C=C1Cl)C(=O)NC1=CC=C(Cl)C(Cl)=C1	351	5.07094
Tetraglyme	DTXSID7044396	143-24-8	ZUHZGEOKBKGPSW-UHFFFAOYSA-N	COCCOCCOCCOCCOC	222.281	-0.289816
Tetrapropylammonium	DTXSID6047026	13010-31-6	OSBSFAARYOCBHB-UHFFFAOYSA-N	CCC[N+](CCC)(CCC)CCC	186.362	-0.26
Theophyllin	DTXSID5021336	58-55-9	ZFXYFBGIUFBOJW-UHFFFAOYSA-N	CN1C2=C(NC=N2)C(=O)N(C)C1=O	180.167	-0.02
Thiabendazole	DTXSID0021337	148-79-8	WJCNZQLZVWNLKY-UHFFFAOYSA-N	N1C2=CC=CC=C2N=C1C1=CSC=N1	201.25	2.47
Thiacloprid amide	DTXSID60583566	676228-91-4	LEZHOZPJYAQQNU-UVTDQMKNSA-N	NC(=O)\N=C1/SCCN1CC1=CN=C(Cl)C=C1	270.74	1.1713
Thiadone	DTXSID40510618	84352-75-0	JFZSAWUKZISBJM-UHFFFAOYSA-N	FC(F)(F)C1=NNC(=O)S1	170.11	1.588
Thiamethoxam	DTXSID2034962	153719-23-4	NWWZPOKUUAIXIW-DHZHZOJOSA-N	CN1COCN(CC2=CN=C(Cl)S2)\C1=N\[N+]([O-])=O	291.71	-0.144367
Thiophanate-methyl	DTXSID1024338	23564-05-8	QGHREAKMXXNCOA-UHFFFAOYSA-N	COC(=O)NC(=S)NC1=CC=CC=C1NC(=S)NC(=O)OC	342.39	1.40
TMDD	DTXSID7027041	126-86-3	LXOFYPKXCSULTL-UHFFFAOYSA-N	CC(C)CC(C)(O)C#CC(C)(O)CC(C)C	226.36	3.21
Tonalide	DTXSID7041544	21145-77-7	DNRJTBAOUJJKDY-UHFFFAOYSA-N	CC1CC(C)(C)C2=C(C=C(C)C(=C2)C(C)=O)C1(C)C	258.405	5.7
Torasemide	DTXSID2023690	56211-40-6	NGBFQHCMQULJNZ-UHFFFAOYSA-N	CC(C)NC(=O)NS(=O)(=O)C1=CN=CC=C1NC1=CC=CC(C)=C1	348.42	3.37
Tramadol	DTXSID90858931	27203-92-5	TVYLLZQTGLZFBW-ZBFHGGJFSA-N	COC1=CC=CC(=C1)[C@@]1(O)CCCC[C@@H]1CN(C)C	263.381	2.51
Tri-isobutylphosphate	DTXSID8040698	126-71-6	HRKAMJBPFPHCSD-UHFFFAOYSA-N	CC(C)COP(=O)(OCC(C)C)OCC(C)C	266.318	3.15
Tri(butoxyethyl)phosphate	DTXSID5021758	78-51-3	WTLBZVNBAKMVDP-UHFFFAOYSA-N	CCCCOCCOP(=O)(OCCOCCCC)OCCOCCCC	398.477	3.75
Triallate	DTXSID5024344	2303-17-5	MWBPRDONLNQCFV-UHFFFAOYSA-N	CC(C)N(C(C)C)C(=O)SCC(Cl)=C(Cl)Cl	304.65	4.6
Triamcinolone acetonide	DTXSID6021371	76-25-5	YNDXUCZADRHECN-JNQJZLCISA-N	[H][C@@]12C[C@H]3OC(C)(C)O[C@@]3(C(=O)CO)[C@@]1(C)C[C@H](O)[C@@]1(F)[C@@]2([H])CCC2=CC(=O)C=C[C@]12C	434.504	2.53
Triclocarban	DTXSID4026214	101-20-2	ICUTUKXCWQYESQ-UHFFFAOYSA-N	ClC1=CC=C(NC(=O)NC2=CC(Cl)=C(Cl)C=C2)C=C1	315.58	4.54
Triclosan	DTXSID5032498	3380-34-5	XEFQLINVKFYRCS-UHFFFAOYSA-N	OC1=CC(Cl)=CC=C1OC1=CC=C(Cl)C=C1Cl	289.54	4.76
Tricresylphosphate	DTXSID4021391	1330-78-5	BOSMZFBHAYFUBJ-UHFFFAOYSA-N	CC1=CC=C(OP(=O)(OC2=CC=C(C)C=C2)OC2=CC=C(C)C=C2)C=C1	368.363	5.48
Triethylcitrate	DTXSID0040701	77-93-0	DOOTYTYQINUNNV-UHFFFAOYSA-N	CCOC(=O)CC(O)(CC(=O)OCC)C(=O)OCC	276.285	0.512786
Triethylphosphate	DTXSID8026228	78-40-0	DQWPFSLDHJDLRL-UHFFFAOYSA-N	CCOP(=O)(OCC)OCC	182.156	0.8
Trifloxystrobin	DTXSID4032580	141517-21-7	ONCZDRURRATYFI-TVJDWZFNSA-N	CO\N=C(\C(=O)OC)C1=C(CO\N=C(/C)C2=CC=CC(=C2)C(F)(F)F)C=CC=C1	408.377	4.5
Triglyme	DTXSID8026224	112-49-2	YFNKIDBQEZZDLK-UHFFFAOYSA-N	COCCOCCOCCOC	178.228	-0.16493
Trimethoprim	DTXSID3023712	738-70-5	IEDVJHCEMCRBQM-UHFFFAOYSA-N	COC1=CC(CC2=C(N)N=C(N)N=C2)=CC(OC)=C1OC	290.323	0.91
Trimethyloctylammonium	DTXSID10165674	15461-38-8	HTKPDYSCAPSXIR-UHFFFAOYSA-N	CCCCCCCC[N+](C)(C)C	172.335	-1.34965
Triphenylphosphate	DTXSID1021952	115-86-6	XZZNDPSIHUTMOC-UHFFFAOYSA-N	O=P(OC1=CC=CC=C1)(OC1=CC=CC=C1)OC1=CC=CC=C1	326.288	4.59
Triphenylphosphine oxide	DTXSID2022121	791-28-6	FIQMHBFVRAXMOP-UHFFFAOYSA-N	O=P(C1=CC=CC=C1)(C1=CC=CC=C1)C1=CC=CC=C1	278.291	2.83
Tripropyl phosphate	DTXSID4052712	513-08-6	RXPQRKFMDQNODS-UHFFFAOYSA-N	CCCOP(=O)(OCCC)OCCC	224.237	1.87
Tris(1-chloro-2-propyl)phosphate	DTXSID5026259	13674-84-5	KVMPUXDNESXNOH-UHFFFAOYSA-N	CC(CCl)OP(=O)(OC(C)CCl)OC(C)CCl	327.56	2.59
Tris(2-chloroethyl)phosphate	DTXSID5021411	115-96-8	HQUQLFOMPYWACS-UHFFFAOYSA-N	ClCCOP(=O)(OCCCl)OCCCl	285.48	1.44
Tylosin	DTXSID3043996	1401-69-0	WBPYTXDJUQJLPQ-VMXQISHHSA-N	CC[C@H]1OC(=O)C[C@@H](O)[C@H](C)[C@@H](O[C@@H]2O[C@H](C)[C@@H](O[C@H]3C[C@@](C)(O)[C@@H](O)[C@H](C)O3)[C@@H]([C@H]2O)N(C)C)[C@@H](CC=O)C[C@@H](C)C(=O)\C=C\C(\C)=C\[C@@H]1CO[C@@H]1O[C@H](C)[C@@H](O)[C@@H](OC)[C@H]1OC	916.112	1.63
Valsartan	DTXSID6023735	137862-53-4	ACWBQPMHZXGDFX-UHFFFAOYSA-N	CCCCC(=O)N(CC1=CC=C(C=C1)C1=CC=CC=C1C1=NNN=N1)C(C(C)C)C(O)=O	435.528	3.8427
Vardenafil	DTXSID3048318	224785-90-4	SECKRCOLJRRGGV-UHFFFAOYSA-N	CCCC1=NC(C)=C2N1NC(=NC2=O)C1=C(OCC)C=CC(=C1)S(=O)(=O)N1CCN(CC)CC1	488.61	2.76839
Verapamil	DTXSID9041152	52-53-9	SGTNSNPWRIOYBX-UHFFFAOYSA-N	COC1=CC=C(CCN(C)CCCC(C#N)(C(C)C)C2=CC(OC)=C(OC)C=C2)C=C1OC	454.611	3.79
Ziprasidone	DTXSID4023753	146939-27-7	MVWVFYHBGMAFLY-UHFFFAOYSA-N	ClC1=C(CCN2CCN(CC2)C2=NSC3=CC=CC=C23)C=C2CC(=O)NC2=C1	412.94	3.76339

## Sheet: Table S2
Table S2. Concentrations of spiked chemicals (Cspiked), practical mass of polydimethylsiloxane (mPDMS) and volume of water (Vw) used for the partitioning experiment at three pH-values.
The molar amounts of chemicals detected in polydimethylsiloxane (nPDMS, ng) and in the water phase (nw, ng) after blank correction.
	pH 3.0	pH 3.0	pH 3.0	pH 3.0	pH 3.0	pH 3.0	pH 3.0	pH 3.0	pH 3.0	pH 3.0	pH 3.0	pH 3.0	pH 3.0	pH 3.0	pH 3.0	pH 3.0	pH 3.0	pH 3.0	pH 3.0	pH 3.0	pH 3.0	pH 3.0	pH 3.0	pH 3.0	pH 3.0	pH 3.0	pH 7.4	pH 7.4	pH 7.4	pH 7.4	pH 7.4	pH 7.4	pH 7.4	pH 7.4	pH 7.4	pH 7.4	pH 7.4	pH 7.4	pH 7.4	pH 7.4	pH 7.4	pH 7.4	pH 7.4	pH 7.4	pH 7.4	pH 7.4	pH 7.4	pH 7.4	pH 7.4
Vw (mL)	1	1	100	10	1	1	1	1	1	1	1	1	1	1	1	100	10	1	1	1	1	1	1	1	1	1	1	1	100	10	1	1	1	1	1	1	1	1	1	1	1	100	10	1	1	1	1	1	1
Cspiked (ng/mL)	0	0	1	5	5	5	5	10	10	10	50	50	50	0	0	1	5	5	5	5	10	10	10	50	50	50	0	0	1	5	5	5	5	10	10	10	50	50	50	0	0	1	5	5	5	5	10	10	10
mPDMS (mg)	10.9	98.5	1.1	1.2	100	10.2	1	101.1	11	1.1	101	9.6	1	10.4	101.2	1.3	1.3	100.4	9.8	1.2	99.1	10.1	1.1	99	10.2	1.1	9.6	100.5	1.1	1.1	100.5	9.3	1.2	100.1	10.8	1.3	100.7	10.2	1.2	100.5	91.7	1.1	1.2	100.9	9.4	1.3	100.5	10.4	1.2
incubation time (days)	5	5	5	5	5	5	5	5	5	5	5	5	5	10	10	10	10	10	10	10	10	10	10	10	10	10	5	5	5	5	5	5	5	5	5	5	5	5	5	10	10	10	10	10	10	10	10	10	10
Mass of chemicals detected in polydimethylsiloxane (nPDMS, ng)
(4-Sulfophenyl)acetic acid	ND	ND	ND	ND	ND	ND	ND	ND	ND	ND	ND	ND	ND	ND	ND	ND	ND	ND	ND	ND	ND	ND	ND	ND	ND	ND	ND	ND	ND	ND	ND	ND	ND	ND	ND	ND	ND	ND	ND	ND	ND	ND	ND	ND	ND	ND	ND	ND	ND
(Benzothiazol-2-ylthio)methyl thiocyanate	ND	ND	ND	0.393819	4.01681	1.84184	0.149379	8.14139	6.21004	0.313216	41.9372	21.9618	4.5298	ND	ND	ND	0.237543	3.31667	1.86804	ND	8.81534	8.64517	ND	38.3997	22.4592	3.37674	ND	ND	ND	0.117151	4.1926	2.22963	0.626987	7.89347	5.43758	1.16195	40.5995	25.5482	5.48825	ND	ND	ND	0.122126	3.38715	2.18633	0.242781	7.14931	6.38185	1.02431
(Methoxymethyl)triphenylphosphonium	ND	ND	ND	ND	ND	ND	ND	ND	ND	ND	0.042256	0.0567005	ND	ND	ND	ND	ND	ND	ND	ND	ND	ND	ND	0.29085	ND	ND	ND	ND	ND	ND	ND	0.009878	ND	0.0108718	0.0275035	ND	0.0679253	0.511633	0.073821	ND	ND	ND	ND	ND	ND	ND	ND	0.0381332	0.0174198
1-(3-carboxypropyl)-3,7-dimethylxanthine	ND	ND	ND	ND	ND	ND	ND	ND	ND	ND	ND	ND	ND	ND	ND	ND	ND	ND	ND	ND	ND	ND	ND	ND	ND	ND	ND	ND	ND	ND	ND	ND	ND	ND	ND	ND	ND	ND	ND	ND	ND	ND	ND	ND	ND	ND	ND	ND	ND
1-Butyl-3-methyl-imidazolium	ND	ND	ND	ND	0.0872973	ND	ND	ND	ND	ND	ND	ND	0.0851655	ND	ND	ND	ND	ND	ND	ND	ND	ND	ND	0.0855563	ND	ND	ND	ND	ND	ND	ND	ND	ND	ND	0.0857403	ND	0.0857917	ND	ND	ND	ND	ND	ND	ND	ND	ND	ND	ND	ND
1-Naphthol-5-sulfonic acid	ND	ND	ND	ND	ND	ND	ND	ND	ND	ND	ND	ND	ND	ND	ND	ND	ND	ND	ND	ND	ND	ND	ND	ND	ND	ND	ND	ND	ND	ND	ND	ND	ND	ND	ND	ND	ND	ND	ND	ND	ND	ND	ND	ND	ND	ND	ND	ND	ND
1-Naphthylamine	ND	ND	ND	ND	ND	2.1477	ND	6.70257	ND	ND	0.850121	7.39579	0.176302	ND	ND	ND	ND	ND	0.0789118	ND	3.3225	ND	ND	ND	1.27212	ND	ND	ND	ND	ND	2.46047	2.93148	ND	-0.0210697	1.60997	ND	-0.0210697	4.70137	ND	ND	ND	ND	ND	1.47686	4.64487	ND	0.573213	ND	ND
1,2-Benzisothiazolinone	ND	ND	ND	ND	ND	ND	ND	ND	ND	ND	2.6304	ND	ND	ND	ND	ND	ND	ND	ND	ND	ND	ND	ND	1.91173	ND	ND	ND	ND	ND	ND	ND	ND	ND	ND	ND	ND	2.29835	ND	ND	ND	ND	ND	ND	ND	ND	ND	ND	ND	ND
1,3-Diphenylguanidine	ND	ND	ND	ND	ND	ND	ND	0.0919145	ND	ND	0.0992245	ND	ND	ND	ND	ND	ND	ND	0.0821855	ND	ND	ND	ND	0.190959	ND	ND	ND	ND	ND	ND	0.718404	0.221259	0.110804	1.10266	0.307308	0.0931172	1.76035	1.02219	0.144702	ND	ND	ND	0.087908	0.938941	0.228046	0.135745	1.35455	0.540898	0.155347
10,11-Dihydro-10-hydroxycarbamazepine	ND	ND	ND	ND	0.234291	0.103431	ND	0.318931	0.159946	ND	1.73572	0.246494	0.196699	ND	ND	ND	ND	0.250772	ND	ND	1.6579	0.122736	ND	3.5604	0.21578	0.146048	ND	ND	ND	ND	0.202131	0.126544	ND	0.331195	ND	ND	1.02566	0.377196	0.31065	ND	ND	0.10099	ND	0.455119	ND	ND	0.721036	ND	ND
10,11-Dihydro-10,11-dihydroxycarbamazepine	ND	ND	ND	ND	0.27998	ND	ND	ND	0.286331	ND	0.317316	0.277571	ND	ND	ND	ND	ND	ND	ND	ND	0.727658	ND	ND	1.1088	ND	ND	ND	ND	ND	ND	ND	ND	ND	ND	ND	ND	ND	0.297467	ND	ND	ND	0.277766	ND	0.281007	ND	ND	0.35002	ND	ND
1H-Benzotriazole	ND	ND	ND	ND	0.552811	ND	ND	0.94056	ND	ND	2.85063	0.351116	ND	ND	ND	ND	ND	0.602543	ND	ND	0.99774	ND	ND	3.23702	0.349033	ND	ND	ND	ND	ND	0.616232	ND	ND	0.74302	0.264845	ND	2.44756	0.456898	ND	ND	ND	ND	ND	0.83845	ND	ND	0.992308	0.269277	ND
2-(2-(Chlorophenyl)amino)benzaldehyde	ND	ND	2.34254	10.8615	3.8046	2.95746	2.29434	6.7861	6.97604	5.42711	36.223	34.3159	29.5555	ND	ND	2.6801	9.65291	3.46226	2.96613	3.86244	7.83942	12.4321	ND	34.8166	35.6633	31.0285	ND	ND	1.64575	4.86707	3.15432	2.4074	3.83263	6.21338	5.27368	5.29473	34.2508	35.052	36.173	ND	ND	1.67408	8.26973	2.828	3.27035	4.93738	6.37783	7.31892	6.70025
2-(Piperazin-1-yl)ethanamine	ND	ND	ND	ND	ND	ND	ND	ND	ND	ND	ND	ND	ND	ND	ND	ND	ND	ND	ND	ND	ND	ND	ND	ND	ND	ND	ND	ND	ND	ND	ND	ND	ND	ND	ND	ND	ND	ND	ND	ND	ND	ND	ND	ND	ND	ND	ND	ND	ND
2-Acetonaphthone	ND	ND	ND	ND	ND	ND	ND	ND	ND	ND	17.7174	ND	ND	ND	ND	ND	ND	ND	ND	ND	10.2978	ND	ND	33.1003	ND	ND	ND	ND	ND	ND	ND	ND	ND	ND	ND	ND	ND	ND	ND	ND	ND	ND	ND	ND	ND	ND	ND	ND	ND
2-Amido-3,5,6-trichloro-4-cyanobenzenesulfonic acid	ND	ND	ND	ND	ND	ND	ND	ND	ND	ND	0.0701052	ND	ND	ND	ND	ND	ND	ND	ND	ND	ND	ND	ND	0.851016	ND	ND	ND	ND	ND	ND	ND	ND	ND	ND	ND	ND	ND	ND	ND	ND	ND	ND	ND	ND	ND	ND	ND	ND	ND
2-Amino-1-methyl-6-phenylimidazo[4,5-b]pyridine (PhIP)	ND	ND	ND	ND	ND	ND	ND	ND	ND	0.0848135	0.113739	ND	ND	ND	ND	ND	ND	ND	ND	ND	0.149367	ND	ND	0.65053	ND	ND	ND	ND	ND	ND	0.813754	ND	0.0846377	1.15285	0.30885	ND	7.27967	2.89773	0.348348	ND	ND	ND	ND	1.2261	0.098803	ND	2.79465	0.511948	0.116536
2-Amino-3,8-dimethylimidazo-[4,5-f]quinoxaline (MeIQx)	ND	ND	ND	ND	ND	ND	ND	ND	ND	ND	ND	ND	ND	ND	ND	ND	ND	ND	ND	1.09268	ND	ND	ND	ND	ND	ND	ND	ND	ND	ND	ND	ND	ND	ND	ND	ND	2.12565	1.22014	ND	ND	ND	ND	ND	ND	ND	1.09015	1.31887	ND	ND
2-Amino-9H-pyrido[2,3-b]indole (AalphaC)	ND	ND	ND	ND	ND	ND	ND	ND	ND	ND	6.30838	ND	ND	ND	ND	ND	ND	ND	ND	ND	0.275654	ND	ND	5.35983	ND	ND	ND	ND	ND	ND	1.46008	ND	ND	2.11805	ND	ND	22.4509	3.57944	ND	ND	ND	ND	ND	0.175533	ND	ND	2.69846	0.465579	ND
2-Aminobenzimidazole	ND	ND	ND	ND	ND	ND	ND	ND	ND	ND	ND	ND	ND	ND	ND	ND	ND	ND	ND	ND	ND	ND	ND	ND	ND	ND	ND	ND	ND	ND	0.0412472	ND	ND	0.0631565	ND	ND	1.0807	0.178895	0.00743	ND	ND	ND	ND	0.097799	ND	ND	0.365884	ND	ND
2-Aminobiphenyl	ND	ND	ND	0.133003	0.525508	0.148256	0.0710522	1.56821	0.425931	0.117783	12.8369	1.53304	0.390833	ND	ND	ND	0.11316	0.683748	0.189327	ND	3.70273	0.449147	ND	10.3457	1.83332	0.445151	ND	ND	0.133007	0.183078	0.61421	0.211683	0.113709	1.98141	0.758445	0.284809	11.5009	6.41453	2.53334	ND	ND	0.103976	0.354944	0.628338	0.399828	0.131037	2.20711	1.28855	0.395396
2-Aminonaphthalene-1,5-disulfonic acid	ND	ND	ND	ND	ND	ND	ND	0.378014	0.326936	ND	0.142206	ND	ND	ND	ND	ND	ND	0.176905	ND	ND	ND	ND	ND	0.360979	ND	0.470366	ND	ND	ND	ND	ND	ND	ND	0.199321	0.355152	ND	0.200247	ND	ND	ND	ND	ND	ND	0.189738	ND	ND	0.4585	ND	ND
2-Benzothiazolesulfonic acid	ND	ND	1.11804	7.77766	1.36066	1.32194	2.12112	2.03959	2.12635	4.38606	8.31327	6.89708	15.9234	ND	ND	0.718878	2.42788	1.10308	0.930081	1.78677	3.01249	3.14669	0.89867	7.63252	11.6996	11.6749	ND	ND	1.18322	0.844038	0.786301	0.803345	1.43067	1.24421	1.08386	1.86049	4.29815	2.80717	6.10471	ND	ND	4.98376	1.82539	-1.01616	0.507563	6.89304	-0.314195	1.31452	1.84708
2-Bromoaniline	ND	ND	ND	ND	ND	ND	ND	ND	ND	ND	ND	ND	ND	ND	ND	ND	ND	ND	ND	ND	ND	ND	ND	ND	ND	ND	ND	ND	ND	ND	ND	ND	ND	ND	ND	ND	ND	ND	ND	ND	ND	ND	ND	ND	ND	ND	ND	ND	ND
2-Hydroxyatrazine	ND	ND	ND	ND	0.0537858	ND	ND	0.0774915	ND	0.0234208	0.092296	ND	0.0303122	ND	ND	ND	ND	0.0506542	ND	ND	0.151241	0.0271697	ND	0.230875	0.0306182	0.0424122	ND	ND	ND	ND	0.0395705	ND	ND	0.0883735	0.0224617	ND	0.129052	0.146392	0.0716143	ND	ND	ND	ND	0.0869723	ND	ND	0.158261	0.0255335	ND
2-Hydroxybenzothiazole	ND	ND	ND	ND	1.50307	ND	ND	1.97265	ND	ND	6.41323	1.20108	1.77219	ND	ND	ND	ND	1.44365	ND	ND	2.97885	0.599136	ND	8.63814	1.49171	1.15715	ND	ND	ND	ND	1.59341	ND	ND	2.25151	ND	ND	4.31636	0.808938	ND	ND	ND	ND	ND	1.25229	ND	ND	2.44386	0.634375	ND
2-Hydroxycarbamazepine	ND	ND	0.0268362	ND	0.201104	0.0414108	ND	0.369051	0.0975685	ND	1.345	0.234215	0.049707	ND	ND	ND	0.0253265	0.215607	0.0557655	ND	1.16582	0.084487	ND	3.14427	0.124067	0.0368215	ND	ND	0.0268663	ND	0.172157	0.0573885	0.0252188	0.212761	0.080757	0.0258013	0.777535	0.385841	0.0817738	ND	ND	ND	ND	0.335407	0.053472	0.0252853	0.498629	0.112309	0.0312033
2-Hydroxydesethylterbuthylazine	ND	ND	ND	ND	ND	ND	ND	0.128452	ND	ND	0.139539	0.101823	ND	ND	ND	ND	ND	0.109517	ND	ND	0.0934185	ND	ND	0.281798	ND	0.106115	ND	ND	ND	ND	ND	ND	ND	0.118578	ND	ND	0.207087	0.190474	0.111316	ND	ND	ND	ND	0.109216	ND	ND	0.145053	ND	ND
2-Hydroxyquinoline	ND	ND	ND	0.034317	1.55828	0.239621	ND	3.26298	0.61142	ND	18.1022	1.47818	0.191779	ND	ND	ND	ND	1.72349	0.244315	ND	3.00639	0.536556	ND	12.8028	1.11825	0.0792665	ND	ND	ND	0.0191408	3.19031	0.355378	0.0222505	3.15993	0.591081	0.0773025	13.2147	1.55414	0.178018	ND	ND	ND	0.0118105	1.6824	0.4057	0.03291	3.33594	0.795351	0.0529905
2-Isopropyl-6-methyl-pyrimidin-4-ol	ND	ND	ND	ND	0.60891	ND	ND	0.863157	ND	ND	5.27665	1.17872	ND	ND	ND	ND	ND	0.519546	ND	ND	1.6165	ND	ND	6.71855	0.37611	ND	ND	ND	ND	ND	0.705101	ND	ND	1.48699	0.0621343	ND	3.86441	0.344214	ND	ND	ND	ND	ND	0.832393	ND	ND	1.818	ND	ND
2-Isopropylthioxanthone	ND	ND	6.62926	35.4182	4.1563	3.97778	3.68924	8.79613	11.7677	8.08784	47.4507	54.355	46.5809	ND	ND	9.10948	22.8081	4.38695	3.68126	3.94021	11.0396	19.5914	0.0483698	39.7149	47.0794	60.6421	ND	ND	7.2923	61.2782	5.08289	5.11913	7.48701	8.01	14.3549	6.5479	49.4754	59.9213	45.9532	ND	ND	2.43169	32.359	4.47718	4.75177	5.18801	9.94266	10.0894	9.77933
2-Mercaptobenzothiazole	ND	ND	ND	2.24807	ND	ND	ND	ND	ND	ND	3.08237	7.00847	4.9881	ND	ND	ND	ND	ND	ND	ND	ND	ND	ND	ND	5.26036	2.62755	ND	ND	ND	ND	ND	ND	ND	ND	ND	ND	2.57099	2.45425	2.27296	ND	ND	ND	ND	ND	ND	ND	ND	ND	ND
2-Naphthalene sulfonic acid	ND	ND	0.180195	ND	0.0025535	ND	0.0770187	ND	0.036602	ND	0.0182857	ND	0.0183215	ND	ND	0.0440962	0.0471318	-0.0076365	0.012618	0.043425	0.0762735	0.0304965	0.0530853	1.01405	0.0198738	0.113408	ND	ND	ND	ND	ND	0.019214	0.052692	ND	ND	ND	ND	ND	ND	ND	ND	-0.00594675	-0.00044775	-0.027562	-0.037964	0.0466508	0.0103017	-0.034343	0.00437425
2-Naphthol-8-sulfonic acid	ND	ND	ND	ND	ND	ND	ND	ND	ND	ND	0.132847	ND	ND	ND	ND	ND	ND	ND	ND	ND	ND	ND	ND	0.541525	ND	ND	ND	ND	ND	ND	ND	ND	ND	ND	ND	ND	ND	ND	ND	ND	ND	ND	ND	ND	ND	ND	ND	ND	ND
2-Octyl-4-isothiazolin-3-one	ND	ND	1.57082	3.97115	4.05674	3.31984	0.829879	7.60149	7.62179	1.78619	43.2646	31.4949	10.2285	ND	ND	0.925816	3.16329	3.59953	2.8493	1.08333	8.30959	11.1395	0.00871275	36.0766	33.4167	5.95217	ND	ND	0.760522	3.8014	3.73891	3.06977	2.68948	7.70594	6.9711	4.06367	42.5768	37.7675	18.9461	ND	ND	0.686242	5.403	3.48971	3.65866	2.67266	7.89513	7.78862	5.29242
2-Oxindole	ND	ND	ND	ND	ND	ND	ND	ND	ND	ND	3.6497	ND	ND	ND	ND	ND	ND	ND	ND	ND	ND	ND	ND	5.29112	ND	ND	ND	ND	ND	ND	ND	ND	ND	ND	ND	ND	6.52963	ND	ND	ND	ND	ND	ND	ND	ND	ND	1.45069	ND	ND
2,3-Epoxypropyltrimethylammonium	ND	ND	ND	ND	ND	ND	ND	ND	ND	ND	ND	ND	ND	ND	ND	ND	ND	ND	ND	ND	ND	ND	ND	ND	ND	ND	ND	ND	ND	ND	ND	ND	ND	ND	ND	ND	ND	ND	ND	ND	ND	ND	ND	ND	ND	ND	ND	ND	ND
2,4-Dichlorophenol	ND	ND	-0.0442335	-0.0442335	0.089916	-0.0442335	-0.0442335	0.210851	-0.0442335	-0.0442335	0.644888	0.155326	0.0804205	ND	ND	ND	ND	0.111189	ND	ND	0.204147	ND	ND	1.22986	0.0933607	0.00644675	ND	ND	ND	ND	ND	ND	ND	ND	ND	ND	ND	ND	ND	ND	ND	ND	ND	ND	ND	ND	ND	ND	ND
2,4-Dichlorophenoxyacetic acid	ND	ND	ND	ND	0.100074	ND	ND	0.190526	ND	ND	0.695231	0.173183	0.0930703	ND	ND	ND	ND	0.116938	ND	ND	ND	ND	ND	0.419997	ND	ND	ND	ND	ND	ND	ND	ND	ND	ND	ND	ND	ND	ND	ND	ND	ND	ND	ND	ND	ND	ND	ND	ND	ND
2,4-Dinitrophenol	ND	ND	ND	ND	0.189585	ND	ND	0.457636	ND	ND	1.48768	ND	ND	ND	ND	ND	ND	0.377519	ND	ND	1.05159	ND	ND	1.08496	ND	ND	ND	ND	ND	ND	ND	ND	ND	ND	ND	ND	ND	ND	ND	ND	ND	ND	ND	ND	ND	ND	ND	ND	ND
2,6-Dichlorobenzamide	ND	ND	ND	ND	ND	ND	ND	ND	ND	ND	0.63414	ND	ND	ND	ND	ND	ND	0.0821832	ND	ND	0.206143	ND	ND	1.28591	ND	ND	ND	ND	ND	ND	ND	ND	ND	ND	ND	ND	0.98825	ND	ND	ND	ND	ND	ND	0.0409697	ND	ND	0.174042	ND	ND
2,7-Naphthalenedisulfonic acid	ND	ND	ND	ND	ND	ND	ND	ND	ND	ND	ND	ND	ND	ND	ND	ND	ND	ND	ND	ND	ND	ND	ND	ND	ND	ND	ND	ND	ND	ND	ND	ND	ND	ND	ND	ND	ND	ND	ND	ND	ND	ND	ND	ND	ND	ND	ND	ND	ND
2(4-morpholinyl)benzothiazole	ND	ND	0.0660795	0.384575	4.00821	1.93505	0.283998	7.96772	4.92117	0.534457	43.2766	12.4883	1.56753	ND	ND	0.0233633	0.32532	3.80874	1.97925	0.241435	8.76218	5.33561	ND	32.9596	13.1595	1.34492	ND	ND	0.0876983	0.582739	3.91753	2.47535	0.808648	8.04045	6.13933	1.09417	36.7493	23.4894	2.93022	ND	ND	0.0648757	0.313858	3.43663	2.56293	0.716733	7.94811	6.11563	1.34706
3-Aminoacetophenon	ND	ND	0.212956	ND	-1.05428	ND	0.278695	-1.05428	ND	ND	ND	-1.05428	-0.898105	ND	ND	ND	ND	ND	ND	ND	2.9883	ND	ND	ND	ND	ND	ND	ND	0.823948	-0.0631565	ND	-0.0631565	-0.0631565	ND	-0.0631565	0.143453	ND	-0.0631565	0.44251	ND	ND	ND	ND	ND	ND	ND	ND	ND	ND
3-Iodopropynyl butylcarbamate	ND	ND	ND	0.340705	2.85852	0.958312	ND	5.49216	2.17847	0.355629	25.8386	5.31118	0.682651	ND	ND	ND	0.319196	2.34999	0.910707	0.303115	6.21846	1.82204	ND	25.6113	4.98493	0.620391	ND	ND	ND	0.345358	2.87693	1.14273	0.438298	5.66678	2.83451	0.450895	26.5378	7.39908	0.975144	ND	ND	ND	0.314118	2.30813	1.40712	0.361855	5.25302	2.68588	0.552273
3,3'-Dichlorobenzidine	ND	ND	0.0783217	0.316985	4.11641	1.32319	0.122835	10.8775	5.27056	0.427615	22.1248	13.4076	2.65121	ND	ND	0.14926	0.41603	7.05219	1.61891	0.283657	12.9447	4.37928	0.104596	19.4067	13.713	2.4435	ND	ND	0.0747903	0.280184	5.33011	2.82676	0.407527	11.9266	8.03281	0.727881	24.1856	15.8738	2.73612	ND	ND	0.146196	0.362502	7.60666	5.19479	1.10665	14.3095	8.69931	1.01392
3,3'-Dimethylbenzidine	ND	ND	ND	ND	ND	ND	ND	ND	ND	ND	ND	ND	ND	ND	ND	ND	ND	ND	ND	ND	ND	ND	ND	ND	ND	ND	ND	ND	ND	ND	ND	ND	ND	ND	ND	ND	5.4145	0.249542	ND	ND	ND	ND	ND	ND	ND	ND	ND	ND	ND
3,4-Dichlorophenylurea	ND	ND	ND	ND	1.07612	0.360053	ND	1.78337	0.468528	ND	8.665	0.772013	0.427484	ND	ND	ND	ND	1.22695	0.361523	ND	2.09364	0.451964	ND	8.14414	0.871007	0.394062	ND	ND	ND	ND	1.29907	0.376691	ND	2.04751	0.496589	ND	7.08622	1.0926	0.473133	ND	ND	ND	ND	1.23999	0.354827	ND	2.30164	0.528719	0.337746
3,4,5-Trichlorophenol	ND	ND	0.0506542	0.171578	2.69058	0.719521	0.0904617	5.12645	1.84369	0.216032	27.2798	7.64105	2.29724	ND	ND	0.0379662	0.097039	2.39845	0.571426	0.076	5.68746	1.42078	ND	21.6512	6.80542	1.48721	ND	ND	0.015516	0.133413	2.65767	0.596817	0.104518	4.57114	1.63046	0.195341	20.6311	6.39695	2.08439	ND	ND	0.0247617	0.137054	2.21442	0.565899	0.0887793	4.48187	1.42885	0.24846
3,5,6-Trichloro-2-pyridinol	ND	ND	ND	ND	0.285142	ND	ND	0.531361	0.0520825	ND	1.84824	0.400882	0.0448417	ND	ND	ND	ND	0.543098	ND	ND	0.885311	0.0541268	ND	4.57041	0.227765	ND	ND	ND	ND	ND	ND	ND	ND	ND	ND	ND	ND	ND	ND	ND	ND	ND	ND	ND	ND	ND	ND	ND	ND
4-(Dimethylamino)pyridine	ND	ND	ND	ND	ND	ND	ND	ND	ND	ND	ND	ND	ND	ND	ND	ND	ND	ND	ND	ND	ND	ND	ND	ND	ND	ND	ND	ND	ND	ND	ND	ND	ND	ND	ND	ND	ND	ND	ND	ND	ND	ND	ND	ND	ND	ND	ND	ND	ND
4-Amino-N,N-dimethylbenzenesulfonamide	ND	ND	ND	ND	0.568732	ND	ND	0.757034	0.0391838	ND	2.55693	0.0583658	0.0174835	ND	ND	ND	ND	0.625781	ND	ND	0.799569	ND	ND	3.09464	0.05063	ND	ND	ND	ND	ND	0.818508	ND	ND	1.11165	0.0362755	ND	3.67533	0.0224333	0.0156125	ND	ND	ND	ND	0.634404	ND	ND	1.303	ND	ND
4-Aminoantipyrine	ND	ND	0.0238565	0.0267512	ND	ND	ND	ND	ND	ND	0.0330683	0.0393247	ND	ND	ND	ND	ND	ND	ND	ND	ND	ND	ND	0.0405885	ND	ND	ND	ND	ND	ND	0.0376932	ND	0.0271445	0.10236	0.0757245	ND	1.14249	0.860663	0.508027	ND	ND	ND	0.0588147	0.0335222	ND	ND	0.091055	ND	0.0262503
4-Aminobenzamide	ND	ND	ND	ND	-0.224112	ND	ND	-0.224112	ND	ND	0.087896	-0.224112	-0.224112	ND	ND	ND	ND	ND	ND	ND	ND	ND	ND	0.220899	ND	ND	ND	ND	-0.0266785	-0.0266785	ND	0.0268892	-0.0266785	0.078534	-0.0266785	-0.0266785	0.377639	0.0772795	-0.0266785	ND	ND	ND	ND	ND	ND	ND	ND	ND	ND
4-Chloroaniline	ND	ND	ND	ND	ND	ND	ND	ND	ND	ND	ND	ND	ND	ND	ND	ND	ND	ND	ND	ND	ND	ND	ND	0.444527	ND	ND	ND	ND	ND	ND	ND	ND	ND	ND	ND	ND	0.673501	ND	ND	ND	ND	ND	ND	ND	ND	ND	ND	ND	ND
4-Chlorophenol	ND	ND	ND	ND	0.504869	ND	ND	0.826361	0.0531317	ND	1.47917	0.158196	0.110913	ND	ND	ND	ND	0.753192	ND	ND	1.15061	0.0358088	ND	3.55305	0.132046	ND	ND	ND	ND	ND	ND	ND	ND	ND	ND	ND	ND	ND	ND	ND	ND	ND	ND	ND	ND	ND	ND	ND	ND
4-Fluorobenzoylpropionic acid	ND	ND	ND	ND	0.541899	ND	ND	0.908311	ND	ND	1.53905	ND	ND	ND	ND	ND	ND	0.537789	ND	ND	0.72183	ND	ND	2.40477	ND	ND	ND	ND	ND	ND	ND	ND	ND	ND	ND	ND	ND	ND	ND	ND	ND	ND	ND	ND	ND	ND	ND	ND	ND
4-Formyl-antipyrine	ND	ND	ND	ND	0.263923	ND	ND	0.34489	0.150251	ND	1.38831	0.219303	ND	ND	ND	ND	ND	0.314236	ND	ND	0.49763	ND	ND	2.02005	0.173824	ND	ND	ND	ND	ND	0.374455	ND	ND	0.456877	0.142209	ND	1.9434	0.290431	ND	ND	ND	ND	ND	0.45225	ND	ND	0.684531	0.143029	ND
4-Hydroxy-1-(2-hydroxyethyl)-2,2,6,6-tetramethylpiperidine	ND	ND	ND	0.247333	0.0095835	0.0454342	0.0776888	0.134081	0.0121572	ND	ND	0.24476	0.0232472	ND	ND	ND	ND	ND	ND	ND	0.0411893	ND	ND	ND	ND	ND	ND	ND	ND	0.0877933	0.105	ND	ND	0.220702	0.05386	ND	0.493043	0.0570363	0.162266	ND	ND	ND	ND	ND	ND	ND	0.147357	ND	ND
4-Hydroxybenzotriazole	ND	ND	ND	ND	ND	ND	ND	ND	ND	ND	0.185687	ND	ND	ND	ND	ND	ND	ND	ND	ND	ND	ND	ND	0.207405	ND	ND	ND	ND	ND	ND	ND	ND	ND	ND	ND	ND	0.183356	ND	ND	ND	ND	ND	ND	ND	ND	ND	ND	ND	ND
4-Hydroxycoumarin	ND	ND	ND	ND	ND	ND	ND	ND	ND	ND	ND	ND	ND	ND	ND	ND	ND	ND	ND	ND	ND	ND	ND	ND	ND	ND	ND	ND	ND	ND	ND	ND	ND	ND	ND	ND	ND	ND	ND	ND	ND	ND	ND	ND	ND	ND	ND	ND	ND
4-Hydroxyquinoline	ND	ND	ND	ND	ND	ND	ND	ND	ND	ND	0.669713	ND	ND	ND	ND	ND	ND	ND	ND	ND	0.16174	ND	ND	1.50264	ND	ND	ND	ND	ND	ND	ND	ND	ND	0.146283	ND	ND	1.03456	0.0453233	ND	ND	ND	ND	ND	0.0994638	ND	ND	0.271222	ND	ND
4-Hydroxytamoxifen	ND	ND	ND	ND	ND	ND	ND	ND	ND	ND	ND	ND	ND	ND	ND	ND	ND	ND	ND	ND	ND	ND	ND	ND	ND	ND	ND	ND	ND	ND	ND	ND	ND	ND	ND	ND	ND	ND	ND	ND	ND	ND	ND	ND	ND	ND	ND	ND	ND
4-Isopropylaniline	ND	ND	ND	ND	ND	ND	ND	ND	ND	ND	ND	ND	ND	ND	ND	ND	ND	ND	ND	ND	ND	ND	ND	0.382638	ND	ND	ND	ND	ND	ND	ND	ND	ND	ND	ND	ND	0.864295	0.688977	0.888181	ND	ND	ND	ND	ND	ND	ND	ND	ND	ND
4-Methylbenzylidene camphor	ND	ND	9.12019	22.5175	3.88686	3.50981	2.83535	8.31957	11.5774	7.41352	44.2365	51.0757	44.0016	ND	ND	10.0735	19.1413	3.96567	3.59212	3.56146	11.2438	18.3323	0.0260433	37.7908	44.2922	60.9436	ND	ND	6.7336	47.6488	4.81011	4.00219	7.0481	7.04555	12.534	5.63085	46.1593	52.7009	43.3818	ND	ND	4.88225	33.6452	4.10807	4.28678	4.68058	9.72711	10.2486	9.59175
4-Methylmorpholine-N-oxide	ND	ND	ND	ND	ND	ND	ND	ND	ND	ND	ND	ND	ND	ND	ND	ND	ND	ND	ND	ND	ND	ND	ND	ND	ND	ND	ND	ND	ND	ND	ND	ND	ND	ND	ND	ND	ND	ND	ND	ND	ND	ND	ND	ND	ND	ND	ND	ND	ND
4-Nitrophenol	ND	ND	ND	ND	ND	ND	ND	ND	ND	ND	ND	ND	ND	ND	ND	ND	ND	ND	ND	ND	ND	ND	ND	ND	ND	ND	ND	ND	ND	ND	ND	ND	ND	ND	ND	ND	ND	ND	ND	ND	ND	ND	ND	ND	ND	ND	ND	ND	ND
4-Nitroquinoline-1-oxide	ND	ND	ND	ND	0.583222	ND	ND	1.17343	ND	ND	2.28799	ND	ND	ND	ND	ND	ND	0.544356	ND	ND	0.680114	ND	ND	0.743932	ND	ND	ND	ND	ND	ND	2.42971	ND	ND	2.09625	ND	ND	14.4199	ND	ND	ND	ND	ND	ND	0.797349	0.358383	ND	1.47571	ND	ND
4-tert-Butylbenzenesulfonamide	ND	ND	-0.142944	-0.100737	2.70068	0.377779	-0.11118	5.1795	0.943763	-0.128571	17.9186	1.28455	-0.0813077	ND	ND	-0.0812463	-0.0812463	2.86314	0.389376	-0.0743675	5.50434	0.817377	-0.0812463	21.095	1.19249	-0.0505018	ND	ND	-0.0420875	-0.023717	3.07197	0.632457	-0.010252	5.51644	1.02523	-0.00613525	17.4212	1.3043	0.130386	ND	ND	-0.10265	-0.10265	2.76428	0.447463	-0.10265	5.38466	0.892387	-0.10265
4,4'-Methylene-bis(2-methyl aniline)	ND	ND	ND	ND	ND	ND	ND	ND	ND	ND	0.137816	ND	0.111055	ND	ND	ND	ND	ND	ND	ND	ND	ND	ND	0.118863	ND	ND	ND	ND	ND	0.111219	0.157141	0.165568	ND	0.292143	0.242348	0.112003	5.06798	2.56551	0.817929	ND	ND	ND	0.110431	0.125751	0.157882	ND	0.357995	0.206463	0.116634
4,4'-Thiodianiline	ND	ND	ND	ND	ND	ND	ND	ND	ND	ND	ND	ND	ND	ND	ND	ND	ND	ND	ND	ND	ND	ND	ND	ND	ND	ND	ND	ND	ND	ND	ND	ND	ND	ND	ND	ND	ND	ND	ND	ND	ND	ND	ND	ND	ND	ND	ND	ND	ND
5-[(²H₃)Ethanoylamino]-2-hydroxybenzoic acid	ND	ND	ND	ND	ND	ND	ND	ND	ND	ND	ND	ND	ND	ND	ND	ND	ND	ND	ND	ND	ND	ND	ND	ND	ND	ND	ND	ND	ND	ND	ND	ND	ND	ND	ND	ND	ND	ND	ND	ND	ND	ND	ND	ND	ND	ND	ND	ND	ND
5-Aminonaphthalene-2-sulfonic acid	ND	ND	ND	ND	ND	ND	ND	ND	ND	ND	ND	ND	ND	ND	ND	ND	ND	ND	ND	ND	ND	ND	ND	ND	ND	ND	ND	ND	ND	ND	ND	ND	ND	ND	ND	ND	ND	ND	ND	ND	ND	ND	ND	ND	ND	ND	ND	ND	ND
5-Carboline	ND	ND	ND	ND	ND	ND	ND	0.25683	ND	ND	1.25035	ND	ND	ND	ND	ND	ND	ND	ND	ND	0.326807	ND	ND	1.54906	ND	ND	ND	ND	0.291029	1.37538	2.43704	1.67589	1.19476	4.90869	5.17815	1.51251	30.8556	25.7502	6.56205	ND	ND	0.292122	0.71455	2.46993	2.30228	1.6458	6.28962	5.58336	1.74202
5-Chlorobenzotriazole	ND	ND	ND	ND	1.53755	1.12634	ND	2.13373	1.18052	ND	5.68827	1.34815	1.16227	ND	ND	ND	ND	1.66168	1.10692	ND	3.18038	1.18618	ND	6.61316	1.36081	1.10635	ND	ND	ND	ND	1.49971	1.11382	ND	1.84767	1.15582	1.07965	3.3463	1.3046	1.15624	ND	ND	ND	1.07691	1.46226	1.0793	ND	2.01867	1.14052	ND
5-Fluorouracil	ND	ND	ND	ND	ND	ND	ND	ND	ND	ND	ND	ND	ND	ND	ND	ND	ND	ND	ND	ND	ND	ND	ND	ND	ND	ND	ND	ND	ND	ND	ND	ND	ND	ND	ND	ND	ND	ND	ND	ND	ND	ND	ND	ND	ND	ND	ND	ND	ND
5-Methyl-1H-benzotriazole	ND	ND	0.0405623	0.0443392	0.768997	0.0818735	0.021354	1.69881	0.23186	0.0370175	8.79118	0.476946	-0.0116097	ND	ND	0.0205647	0.0282237	1.03896	0.0902805	0.0154735	1.75187	0.277775	0.021405	7.41195	0.468461	0.0717618	ND	ND	0.004887	0.017915	1.71914	0.152778	0.0333762	1.58525	0.281025	0.0462093	6.48872	0.582615	0.151279	ND	ND	-0.016543	-0.0034625	0.870579	0.145642	-0.0110145	1.68156	0.302368	0.0116577
6-Mercaptopurine	ND	ND	ND	ND	ND	ND	ND	ND	ND	ND	ND	ND	ND	ND	ND	ND	ND	ND	ND	ND	ND	ND	ND	ND	ND	ND	ND	ND	ND	ND	ND	ND	ND	ND	ND	ND	ND	ND	ND	ND	ND	ND	ND	ND	ND	ND	ND	ND	ND
6-Propyl-2-thiouracil	ND	ND	ND	ND	ND	ND	ND	ND	ND	ND	0.856104	ND	ND	ND	ND	ND	ND	ND	ND	ND	ND	ND	ND	ND	ND	ND	ND	ND	ND	ND	ND	ND	ND	ND	ND	ND	ND	ND	ND	ND	ND	ND	ND	ND	ND	ND	ND	ND	ND
6:2 fluorotelomer sulfonic acid	ND	ND	0.0429737	0.461856	2.11021	2.87198	0.278691	7.5744	9.53451	2.48469	18.4289	38.1761	24.8035	ND	ND	0.0768457	0.346061	2.41977	2.51737	0.47605	7.33377	7.50611	0.0294457	36.0698	19.5594	22.4403	ND	ND	0.021555	0.0237518	0.172099	0.395767	0.067768	0.195755	1.10954	0.130967	0.557114	3.57912	1.33043	ND	ND	0.0342792	0.0843958	0.531908	0.234305	0.0596622	1.59709	1.0469	0.220486
7-(Ethylamino)-4-methylcoumarin	ND	ND	0.0718058	0.408411	4.09036	1.37473	0.0999685	7.57801	3.13639	0.158084	36.6858	8.45864	1.00203	ND	ND	0.0540382	0.242998	4.01029	1.1897	0.133164	7.83209	3.47714	ND	34.1785	9.25441	0.61976	ND	ND	0.0533563	0.274371	4.01818	2.55715	0.347113	7.48982	4.87531	0.523487	35.598	13.0613	1.27989	ND	ND	0.03676	0.121647	3.59486	2.20932	0.349314	8.06744	4.18367	0.583229
7-Amino-4-methylcoumarin	ND	ND	ND	0.0200123	1.4659	0.130386	0.00829525	3.11595	0.321242	0.0231112	16.2116	0.945023	0.175332	ND	ND	ND	0.00869425	1.8336	0.133376	ND	3.00098	0.418192	ND	11.617	0.719782	0.122203	ND	ND	ND	0.01213	3.15622	0.259591	0.0155017	3.18719	0.470466	0.0162195	11.7397	1.13282	0.150102	ND	ND	ND	ND	1.7368	0.345061	ND	3.13736	0.615482	0.048984
7-Diethylamino-4-methylcoumarin	ND	ND	0.305223	2.40008	5.56441	3.94489	0.879148	9.76947	8.36883	1.36153	42.2687	24.2569	5.31236	ND	ND	0.212412	1.67868	4.97936	3.3159	0.899197	10.4836	10.4179	ND	37.054	25.7239	3.73197	ND	ND	0.693357	3.19654	5.53974	4.86938	3.40271	10.1873	9.78744	5.07605	44.2178	40.1152	14.2933	ND	ND	0.551885	3.07293	4.69462	4.95272	3.28158	10.2599	9.73249	5.50964
7-Hydroxymethotrexate	ND	ND	ND	ND	ND	ND	ND	ND	ND	ND	0.702242	ND	ND	ND	ND	ND	ND	ND	ND	ND	ND	ND	ND	1.51468	ND	ND	ND	ND	ND	ND	ND	ND	ND	ND	ND	ND	ND	ND	ND	ND	ND	ND	ND	ND	ND	ND	ND	ND	ND
Abamectin	ND	ND	0.197704	1.44687	4.78161	3.90555	1.60546	11.2975	10.4228	9.33471	42.6085	52.3768	42.1138	ND	ND	ND	0.783427	4.7849	3.59596	1.68936	11.6669	12.287	0.53628	54.8545	39.878	47.9151	ND	ND	ND	4.07982	7.10794	4.56224	3.49517	9.57321	13.8229	6.85376	60.2077	56.3882	40.9632	ND	ND	ND	1.24214	5.10969	4.10762	2.52209	11.64	9.54195	7.60664
Acetaminophen	ND	ND	-0.783509	-0.783509	-0.72719	-0.412795	-0.783509	-0.805568	-0.783509	-0.783509	0.075922	0.106957	-0.993688	ND	ND	-0.615417	-0.615417	ND	-0.615417	-0.615417	ND	-0.615417	-0.615417	0.344232	-0.43166	-0.615417	ND	ND	-0.875251	-0.875251	0.610324	-0.723874	-0.875251	0.520342	-0.148354	-0.875251	2.16814	-0.303216	-0.875251	ND	ND	ND	ND	-0.254858	ND	ND	-0.254858	0.0504113	ND
Acetamiprid	ND	ND	ND	0.0302553	2.34284	0.383466	ND	4.74088	1.02161	0.0519843	28.4959	2.50491	0.173729	ND	ND	ND	0.00957975	2.83405	0.509565	ND	5.04515	1.38116	ND	23.471	1.94071	0.158596	ND	ND	ND	ND	4.28369	0.412531	0.00669125	4.24377	0.777155	0.0189178	17.823	2.61838	0.152644	ND	ND	ND	ND	2.78645	0.472458	0.01093	4.85366	1.2525	0.0785695
Acetochlor	ND	ND	0.201344	0.448169	3.75403	2.27045	0.3884	7.11519	5.26629	0.870956	36.7393	17.1581	3.01077	ND	ND	0.137839	0.472885	3.08411	1.96609	0.337339	7.53119	5.90887	-0.0133635	31.7695	17.9189	2.42328	ND	ND	0.111646	0.552021	3.44638	1.78031	0.705043	6.90732	4.29913	1.05415	34.5333	19.5879	4.06878	ND	ND	0.1002	0.692611	2.99928	2.17053	0.741053	7.05559	5.21212	1.30677
Acridine	ND	ND	ND	ND	4.66275	0.34868	ND	6.68065	1.08953	ND	33.8766	3.83754	0.527707	ND	ND	ND	ND	3.36424	0.256858	ND	6.82076	1.16301	ND	34.4516	3.40197	0.243493	ND	ND	ND	1.61673	3.51591	1.25505	2.196	7.00431	4.73956	2.64667	63.6861	41.7295	18.9474	ND	ND	0.35737	2.28201	3.13364	2.73527	1.90584	7.2028	9.41806	3.48207
Acridone	ND	ND	0.0381268	0.142206	6.2446	0.971729	0.051976	12.536	1.99118	0.161996	33.3583	4.17027	1.23795	ND	ND	ND	0.008524	4.27265	0.609646	0.001619	7.11919	1.28046	ND	19.9399	2.90333	0.46766	ND	ND	ND	0.0923762	6.89438	1.23905	0.217799	11.553	2.22486	0.264077	26.0259	3.56089	0.945832	ND	ND	ND	ND	4.28693	0.778387	0.0335715	7.29508	1.54752	0.177527
Albendazole	ND	ND	ND	ND	ND	ND	ND	ND	ND	ND	ND	ND	ND	ND	ND	ND	ND	ND	ND	ND	ND	ND	ND	ND	ND	ND	ND	ND	ND	ND	ND	ND	ND	ND	ND	ND	ND	0.487241	0.0152135	ND	ND	ND	ND	ND	ND	ND	ND	ND	ND
Allethrin	ND	ND	7.69309	17.976	3.57338	3.15606	2.50058	8.36066	10.0281	6.4868	42.1087	50.1065	41.2524	ND	ND	6.88716	12.4599	3.69267	2.94308	2.28252	9.92459	15.8278	ND	39.1066	38.1598	51.1867	ND	ND	5.45715	38.9014	4.04229	4.01522	5.59857	6.31269	11.1212	4.72127	49.0633	55.8138	42.8579	ND	ND	3.45528	29.9419	3.94003	3.51692	2.52899	8.86401	8.18527	8.07892
Amantadine	ND	ND	ND	0.0489848	ND	ND	ND	ND	ND	ND	ND	ND	0.0495697	ND	ND	ND	ND	ND	ND	ND	0.0495295	ND	ND	0.0581905	0.0641653	ND	ND	ND	0.099934	0.0718655	0.208436	ND	ND	0.39738	0.086282	0.0519577	2.0968	0.514606	0.155306	ND	ND	ND	0.204598	0.237768	0.0553177	ND	0.74694	0.0996483	ND
Ametryn	ND	ND	179.868	48.1024	0	1.3113	2.59948	1.26605	5.0896	1.91795	2.99178	36.407	42.3698	ND	ND	116.23	41.5575	ND	2.05837	2.49082	0.706797	4.08344	14.7932	9.36497	47.6547	39.6933	ND	ND	69.3871	75.2705	-0.32644	0.592091	4.55365	-0.32644	2.18821	15.3209	2.23392	26.6551	70.1684	ND	ND	103.068	93.9434	-0.108813	1.68013	4.035	-0.108813	3.22706	8.07581
Amidosulfobetaine-14	ND	ND	ND	ND	0.173026	0.14363	ND	0.153626	ND	0.139292	0.327785	0.224394	0.287884	ND	ND	ND	ND	0.146317	ND	ND	0.201279	0.159816	ND	0.435045	0.179956	0.26884	ND	ND	ND	ND	ND	ND	ND	0.148708	ND	ND	0.273553	0.186946	ND	ND	ND	ND	0.151781	0.141399	ND	ND	0.175331	0.150914	ND
Amidosulfuron	ND	ND	ND	ND	ND	ND	ND	1.00668	ND	ND	1.35293	ND	ND	ND	ND	ND	ND	0.64542	ND	ND	0.723051	ND	ND	0.809143	ND	ND	ND	ND	ND	ND	ND	ND	ND	ND	ND	ND	ND	ND	ND	ND	ND	ND	ND	ND	ND	ND	ND	ND	ND
Amiodarone	ND	ND	0.0067775	0.00758625	0.00412325	0.0047125	0.00447175	0.00622575	0.0177275	0.00848875	0.0794533	0.0922725	0.087508	ND	ND	ND	ND	0.00276225	0.0157452	0.0020575	0.0089715	0.00731	ND	0.014906	0.0658933	0.0668202	ND	ND	0.0088155	0.007926	ND	ND	ND	ND	0.0029535	ND	0.0104023	0.0144688	0.0981703	ND	ND	0.00277925	0.0065735	ND	ND	0.0102747	ND	ND	0.00244975
Amitriptyline	ND	ND	ND	ND	ND	ND	ND	ND	ND	ND	ND	ND	ND	ND	ND	ND	ND	ND	ND	ND	ND	ND	ND	ND	ND	ND	ND	ND	ND	ND	ND	ND	ND	ND	ND	ND	ND	ND	0.0410853	ND	ND	ND	ND	ND	ND	ND	ND	ND	ND
Amoxicillin	ND	ND	ND	ND	ND	ND	ND	ND	ND	ND	ND	ND	ND	ND	ND	ND	ND	ND	ND	ND	ND	ND	ND	ND	ND	ND	ND	ND	ND	ND	ND	ND	ND	ND	ND	ND	ND	ND	ND	ND	ND	ND	ND	ND	ND	ND	ND	ND	ND
Anastrozole	ND	ND	0.115228	0.773164	6.9459	2.99211	0.396008	15.6775	6.45181	0.844753	62.666	15.8452	2.29576	ND	ND	0.0130965	0.306175	4.67117	2.15509	0.233879	9.06135	4.98769	ND	40.0949	11.0442	1.24803	ND	ND	0.01208	0.278436	6.96807	2.93476	0.572413	14.0229	6.10879	0.856081	57.8653	20.8152	2.65131	ND	ND	0.002099	0.101965	4.60727	2.49537	0.387682	9.17038	5.20283	1.02312
Atenolol	ND	ND	0.0451068	ND	0.0488088	0.0488368	0.0474293	0.0466355	0.050214	ND	0.0635818	0.18395	0.044824	ND	ND	ND	ND	ND	0.050058	0.0603957	ND	0.0523533	ND	0.0861808	0.0790408	ND	ND	ND	0.0486995	0.0457933	ND	ND	0.0456462	ND	0.0486758	0.0447882	0.1169	0.118612	0.0911915	ND	ND	0.0462493	0.0504915	ND	ND	0.0883815	0.04713	0.0505935	ND
Atorvastatin	ND	ND	ND	ND	0.140511	ND	ND	0.374447	ND	ND	4.58168	2.48862	2.86991	ND	ND	ND	ND	0.0924015	ND	ND	0.472574	0.136992	ND	4.85053	0.326975	0.847562	ND	ND	ND	ND	ND	ND	ND	0.0336277	ND	ND	0.185308	0.307639	0.0594192	ND	ND	ND	ND	0.0282598	ND	ND	0.064223	ND	ND
Atrazine	ND	ND	0.0573425	0.263098	3.61638	1.49381	0.182719	6.82392	3.31787	0.324214	32.4532	7.22113	0.810294	ND	ND	0.0280613	0.21345	3.22249	1.36071	0.133033	7.36338	3.17592	ND	30.1253	7.47748	0.678557	ND	ND	0.0211103	0.168932	3.44918	1.39292	0.225391	6.80816	2.97681	0.313281	29.0559	8.06111	0.768095	ND	ND	0.0185622	0.0871465	3.27015	1.4903	0.279314	6.73037	3.14944	0.383777
Azelastine	ND	ND	ND	ND	0.00626725	0.0024285	ND	0.00660975	ND	ND	0.0101675	0.044625	ND	ND	ND	ND	ND	ND	ND	ND	0.0330995	0.0052665	ND	0.164517	0.00919175	0.00157125	ND	ND	ND	0.0300353	0.00619325	ND	0.0036495	0.0115887	ND	ND	0.0550945	0.044354	0.137526	ND	ND	ND	0.0125813	ND	ND	ND	0.0164518	0.00856825	0.00707575
Azinphos methyl	ND	ND	ND	ND	4.516	2.13077	ND	10.0653	4.79066	0.134408	44.8911	15.0205	1.4061	ND	ND	ND	ND	4.28888	1.64214	ND	9.69585	3.48277	ND	42.7939	13.6934	0.769424	ND	ND	ND	ND	4.74138	2.57207	0.321624	9.17522	5.68927	0.331827	41.9331	16.3036	1.36499	ND	ND	ND	ND	3.96131	1.97604	0.16824	8.61569	5.09642	0.359536
Azithromycin	ND	ND	ND	ND	ND	ND	ND	ND	ND	ND	ND	ND	ND	ND	ND	ND	ND	ND	ND	ND	ND	ND	ND	ND	ND	ND	ND	ND	ND	ND	ND	ND	ND	ND	ND	ND	ND	ND	ND	ND	ND	ND	ND	ND	ND	ND	ND	ND	ND
Azobenzene	ND	ND	0.233297	ND	0.438335	ND	ND	1.42454	0.463327	0.2553	9.37296	5.67377	2.66203	ND	ND	0.348114	1.02816	0.270592	ND	ND	1.97358	2.80974	ND	11.806	13.168	6.22397	ND	ND	0.231263	0.240933	0.477032	ND	ND	1.52389	0.889109	0.298849	7.25573	8.06077	4.53481	ND	ND	0.345974	1.87478	0.486471	0.425564	ND	1.63882	1.65217	1.1327
Azoxystrobin	ND	ND	0.132061	0.850345	5.20482	3.09134	0.531044	9.17543	6.36013	0.923012	42.309	13.242	2.12093	ND	ND	0.0292617	0.384525	4.69922	2.60875	0.407099	9.70807	6.19237	ND	35.5141	14.3837	1.7997	ND	ND	0.0265128	0.483053	4.99507	3.36774	1.17558	9.18511	5.75166	1.20307	38.9632	19.3891	3.1091	ND	ND	0.0086425	0.655867	3.99256	3.23852	0.894751	8.98948	5.96647	1.80099
Azoxystrobin acid	ND	ND	ND	ND	2.53785	0.33368	ND	4.90918	0.814393	0.0673403	15.0047	1.30806	0.18637	ND	ND	ND	ND	2.59895	0.324151	ND	5.36567	0.704515	ND	22.1085	1.02405	0.12475	ND	ND	ND	ND	0.102785	0.0616283	ND	0.154768	0.0672855	ND	0.209577	0.203418	0.0702535	ND	ND	ND	ND	0.199277	ND	ND	0.282573	0.074427	ND
Benalaxyl	ND	ND	0.662944	2.48416	4.98552	4.30949	1.67674	9.50337	8.85468	2.88283	57.0093	37.1551	11.6983	ND	ND	0.349925	1.80138	4.64998	3.4497	1.46253	10.0504	11.2242	ND	51.5157	36.3887	8.11885	ND	ND	0.344412	2.49005	5.19674	3.88839	2.72345	9.44882	8.33128	4.41896	51.7847	49.2891	14.957	ND	ND	0.249734	6.27386	4.3729	4.1328	2.95599	8.99648	8.06647	5.11491
Bendiocarb	ND	ND	ND	ND	4.35728	0.282129	ND	8.25898	0.832033	ND	20.367	2.36735	0.189245	ND	ND	ND	ND	2.62404	0.139357	ND	5.38635	0.564061	ND	17.066	1.32418	ND	ND	ND	ND	ND	2.36055	ND	ND	4.05052	0.0144388	ND	9.10078	0.134848	ND	ND	ND	ND	ND	0.850555	ND	ND	1.4487	ND	ND
Bentazone	ND	ND	0.005735	ND	0.429435	0.002041	ND	0.674457	0.0159098	ND	1.0091	0.0439418	0.0989248	ND	ND	ND	ND	0.604147	0.000916	ND	0.797666	0.0158128	ND	2.09436	0.0467645	0.042443	ND	ND	ND	ND	ND	ND	ND	ND	ND	ND	ND	ND	0.00968625	ND	ND	ND	ND	ND	ND	ND	ND	ND	ND
Benzenesulfonic acid	ND	ND	ND	ND	ND	ND	ND	ND	ND	ND	0.001492	ND	ND	ND	ND	ND	ND	ND	ND	ND	ND	ND	ND	0.0611805	ND	ND	ND	ND	ND	ND	ND	ND	ND	ND	ND	ND	0.001988	ND	ND	ND	ND	ND	ND	ND	ND	ND	ND	ND	ND
Benzethonium	ND	ND	ND	ND	0.210629	0.294251	0.11615	0.314313	0.820572	0.453366	3.83997	8.84345	5.91118	ND	ND	ND	0.115448	0.245325	0.275587	0.122884	0.674349	0.90737	0.138292	6.71974	6.13985	6.45377	ND	ND	0.116421	0.14153	0.144557	0.131901	0.127773	0.200096	0.185853	0.147616	1.21826	2.29448	3.63916	ND	ND	0.303085	0.704677	0.177874	0.154348	0.136537	0.285371	0.296096	0.208346
Benzidine	ND	ND	ND	ND	ND	ND	ND	ND	ND	ND	ND	ND	ND	ND	ND	ND	ND	ND	ND	ND	ND	ND	ND	ND	ND	ND	ND	ND	ND	ND	ND	ND	ND	ND	ND	ND	2.01874	0.578847	3.65272	ND	ND	ND	ND	ND	ND	ND	0.112575	ND	ND
Benzocain	ND	ND	ND	ND	1.37324	ND	ND	3.36869	0.47157	ND	11.3607	0.880636	ND	ND	ND	ND	ND	1.57127	ND	ND	5.44569	0.576354	ND	9.43017	0.868773	0.18632	ND	ND	ND	ND	1.41368	ND	ND	3.02891	0.569819	ND	5.95871	0.974799	ND	ND	ND	ND	ND	1.45207	ND	ND	2.9008	0.51655	ND
Benzoic acid, 2-(aminocarbonyl)-	ND	ND	ND	ND	ND	ND	ND	ND	ND	ND	ND	ND	ND	ND	ND	ND	ND	ND	ND	ND	ND	ND	ND	ND	ND	ND	ND	ND	ND	ND	ND	ND	ND	ND	ND	ND	ND	73.4213	ND	ND	ND	ND	ND	ND	ND	ND	ND	ND	ND
Benzophenone-4	ND	ND	0.0279355	ND	0.176403	0.047894	ND	0.218323	0.143486	ND	0.264214	0.125119	0.0892283	ND	ND	ND	ND	0.0728512	0.0395767	ND	0.382325	0.077703	ND	3.02784	0.0598153	0.0451875	ND	ND	ND	ND	ND	ND	ND	ND	ND	ND	0.0318385	ND	0.0436008	ND	ND	ND	ND	0.0275283	ND	ND	0.0306008	ND	ND
Benzothiazole	ND	ND	0.170853	0.146283	0.327358	0.298397	0.0578593	1.3981	0.109399	0.37614	3.94076	1.10241	0.685137	ND	ND	0.146733	0.104019	0.342918	0.104267	0.299354	1.11554	0.910708	0.108582	2.76733	1.51919	0.668442	ND	ND	ND	ND	0.132161	0.43433	ND	0.570806	0.261317	ND	1.87408	0.169379	0.455369	ND	ND	0.120787	0.13153	0.0767547	0.24278	0.509707	-0.15867	0.481445	0.166773
Benzyldimethyldodecylammonium	ND	ND	-0.0307597	-0.0303117	0.519411	0.447518	-0.0130557	0.4462	1.88349	0.876742	4.82987	17.0997	10.6947	ND	ND	-0.00600925	0.0127342	0.318056	0.44862	0.0300375	0.974772	1.8521	0.0391888	7.25208	9.12473	9.44269	ND	ND	ND	0.125234	0.147365	0.176108	0.194549	0.258695	0.357743	0.244056	1.68036	5.22229	9.90621	ND	ND	0.473461	1.93635	0.159339	-0.02093	-0.0425683	0.28347	0.355334	0.2758
Benzyldimethylhexadecylammonium	ND	ND	-0.005045	0.0285325	0.222708	0.457182	0.0379307	0.357018	1.77753	1.30511	5.8822	22.3959	15.7077	ND	ND	0.0416765	0.0231017	0.229325	0.459634	0.0566285	0.889317	2.08168	0.275841	7.48501	15.2302	14.062	ND	ND	0.0408762	0.105431	0.0851355	0.112855	0.159609	0.202547	0.410381	0.210065	1.46803	4.33079	8.8954	ND	ND	0.550439	0.503442	0.119255	0.0941657	0.0785988	0.283256	0.498851	0.309727
Bezafibrate	ND	ND	ND	ND	2.36586	0.292892	0.0546165	4.1544	0.678866	0.0742403	15.0422	1.4153	0.653278	ND	ND	ND	0.050789	2.29497	0.2809	ND	4.51234	0.55346	ND	16.6336	0.916245	0.441447	ND	ND	ND	ND	ND	ND	ND	ND	ND	ND	0.104696	0.129207	0.0700203	ND	ND	ND	ND	0.112043	ND	ND	0.169064	ND	ND
Bifenox free acid	ND	ND	ND	ND	0.495026	ND	ND	0.904362	ND	0.113809	1.65869	0.871924	1.40457	ND	ND	ND	ND	0.51032	ND	ND	0.667906	ND	ND	2.07162	0.536544	0.531232	ND	ND	ND	ND	ND	ND	ND	ND	ND	ND	ND	0.134851	0.217609	ND	ND	ND	ND	ND	ND	ND	ND	ND	ND
Bifonazol	ND	ND	0.0920975	0.456329	2.85809	2.02451	0.214222	6.57499	5.06991	0.422774	38.3235	15.4232	2.07851	ND	ND	0.0385358	0.261724	2.66332	1.70822	0.195585	7.70406	5.28484	0.0106365	35.7622	15.2362	1.66604	ND	ND	11.5799	20.2076	4.35339	4.22171	4.14626	8.34733	9.82483	6.12553	45.7997	53.1656	34.7962	ND	ND	11.0066	20.1452	3.74327	4.79508	4.09488	8.57511	10.2394	7.27093
Bis(4-chlorophenyl)sulfone	ND	ND	0.651451	3.59969	7.60336	5.08506	2.00149	11.5036	11.8114	4.0753	61.0682	39.8476	15.8296	ND	ND	0.640154	2.67557	6.92293	4.86049	0.811972	16.0215	16.2048	0.21882	49.9705	50.593	22.0802	ND	ND	0.290492	2.27377	6.31759	4.72506	2.54547	12.7956	11.062	4.02882	58.4971	48.467	27.3618	ND	ND	0.229679	3.03883	5.96601	5.58261	2.24293	14.0789	12.6721	5.40596
Bisoprolol	ND	ND	ND	ND	ND	ND	ND	ND	ND	ND	0.047083	ND	ND	ND	ND	ND	ND	ND	ND	ND	0.0761335	ND	ND	0.260004	ND	ND	ND	ND	ND	ND	0.213592	0.046127	0.0406427	0.237709	0.0802373	ND	0.345186	0.568136	0.14596	ND	ND	ND	ND	0.21761	0.0633623	0.0489102	0.484142	0.139299	0.0471963
Bisphenol S	ND	ND	0.033765	ND	0.0548047	ND	ND	0.0822605	ND	ND	0.195032	0.0630265	0.0787397	ND	ND	ND	ND	0.0539585	0.0315177	ND	0.0989567	ND	ND	0.334477	0.0544017	0.0608593	ND	ND	ND	0.0309713	0.057737	0.0322565	ND	0.0512088	ND	ND	0.0789592	0.055979	0.0877113	ND	ND	ND	ND	0.0603728	ND	ND	0.0853148	ND	ND
Boscalid	ND	ND	0.0682135	0.418875	5.2268	2.37438	0.268959	9.04247	5.20878	0.491808	45.4248	12.1643	2.10903	ND	ND	0.0136893	0.208292	4.99682	2.08603	0.208477	10.5997	4.62939	ND	38.0557	13.3282	1.77752	ND	ND	0.02223	0.298668	5.1179	2.5828	0.562755	9.82216	4.91491	0.648391	39.0361	15.6392	2.33001	ND	ND	0.0009465	0.142162	4.36266	2.47985	0.454981	9.79016	4.72312	0.793337
Bosentan	ND	ND	0.131213	0.219423	2.01719	2.19852	0.663501	4.55109	5.53128	2.14901	23.7265	29.5353	20.9676	ND	ND	0.124506	0.238665	1.49297	1.21802	0.386804	4.42859	4.65173	0.118576	24.926	16.3072	12.3876	ND	ND	ND	0.118233	1.22222	0.926059	0.386163	2.06838	1.64319	0.63775	7.77228	6.19941	2.72835	ND	ND	ND	0.362962	1.12156	0.846054	0.365404	2.30797	1.79311	1.4431
Bromochlorophen	ND	ND	2.0279	10.4869	3.58273	3.10214	2.24315	9.22032	10.6548	5.43563	36.1194	43.8788	39.4813	ND	ND	2.55354	5.04191	3.72258	2.62791	2.83297	7.84062	11.8927	0.846024	30.7553	29.4587	41.6437	ND	ND	0.11268	0.669928	3.50126	1.42104	0.784473	5.48758	3.03598	2.2106	29.9439	29.5338	32.5504	ND	ND	0.130858	0.760833	2.47276	0.93229	0.656305	5.80627	2.52601	1.63415
Bromoxynil	ND	ND	0.0360565	0.0677792	1.08408	0.104421	ND	1.90376	0.289847	0.0406712	4.72404	0.869396	0.42165	ND	ND	ND	ND	1.63331	0.132872	ND	2.70851	0.297405	ND	10.3965	0.597189	0.236719	ND	ND	ND	ND	ND	ND	ND	ND	ND	ND	0.0097285	ND	0.0254363	ND	ND	ND	ND	ND	ND	ND	ND	ND	ND
Budesonide	ND	ND	ND	ND	ND	ND	ND	ND	ND	ND	9.27397	ND	ND	ND	ND	ND	ND	ND	ND	ND	ND	ND	ND	6.8766	ND	ND	ND	ND	ND	ND	ND	ND	ND	ND	ND	ND	ND	ND	ND	ND	ND	ND	ND	ND	ND	ND	ND	ND	ND
Bupirimate	ND	ND	0.0840453	1.16321	5.84979	3.88709	0.775684	9.99416	7.94968	1.20849	32.9931	18.7576	3.58483	ND	ND	0.0277915	0.672162	4.8915	3.19716	0.694913	10.375	8.21392	ND	35.4139	20.6211	2.79485	ND	ND	1.53171	7.46728	6.07813	5.41494	5.91287	11.0385	10.0065	7.79905	40.1703	42.5129	26.512	ND	ND	1.09478	17.574	5.01288	5.68222	4.95338	10.1306	10.0753	9.24478
Bupropion	ND	ND	-0.0985088	-0.0985088	ND	-0.0985088	-0.0985088	ND	-0.0985088	-0.0985088	-0.0985088	ND	ND	ND	ND	ND	ND	ND	ND	ND	ND	ND	ND	0.0995565	ND	ND	ND	ND	ND	ND	ND	ND	ND	0.099644	ND	ND	0.232922	0.429691	ND	ND	ND	ND	ND	ND	ND	ND	0.116765	ND	ND
Caffeine	ND	ND	ND	ND	1.09844	ND	ND	1.67072	ND	ND	8.21437	1.21763	ND	ND	ND	ND	ND	1.61637	ND	ND	3.43223	ND	ND	8.8872	1.0198	ND	ND	ND	ND	ND	1.58323	ND	ND	2.91716	ND	ND	9.44671	1.69265	ND	ND	ND	ND	ND	1.90806	ND	ND	3.52796	ND	ND
Candesartan	ND	ND	ND	ND	1.19775	0.206285	0.0207963	2.3257	0.652097	0.189654	8.99056	4.31069	6.3955	ND	ND	ND	ND	1.02304	0.17429	0.0234163	3.20966	0.596554	0.0246237	12.7383	2.00774	3.54458	ND	ND	ND	ND	ND	ND	ND	ND	ND	ND	0.0711615	0.092896	0.0429843	ND	ND	ND	ND	0.0106172	ND	ND	0.0775795	ND	ND
Capecitabine	ND	ND	ND	ND	0.270805	0.220923	ND	0.404512	0.242267	ND	0.615699	0.344369	ND	ND	ND	ND	ND	0.288147	ND	ND	0.559352	0.233051	ND	2.49628	0.223598	ND	ND	ND	ND	ND	0.249538	0.221938	ND	0.301224	ND	ND	0.467933	0.463423	ND	ND	ND	ND	ND	0.324174	ND	ND	0.398284	0.23167	ND
Carbamazepine	ND	ND	0.0200985	0.0696935	3.09821	0.636483	0.0448725	5.85843	1.39325	0.074578	25.4866	2.4222	0.291412	ND	ND	0.007878	0.040234	3.15297	0.547702	0.0351008	5.88027	1.17953	ND	23.3475	2.70513	0.208145	ND	ND	0.00738675	0.043111	3.69806	0.928343	0.0720738	6.1113	1.61508	0.110045	23.3392	4.07545	0.37457	ND	ND	0.0026145	0.0211035	3.27664	0.751364	0.0906873	6.18778	1.4558	0.168609
Carbaryl	ND	ND	0.0308942	0.0589355	2.78918	0.47756	0.043271	4.95513	1.0558	0.06208	21.9615	2.26968	0.217943	ND	ND	0.019174	0.0392747	2.88648	0.456056	0.0263318	5.43874	1.02279	ND	21.3543	2.15452	0.148068	ND	ND	ND	0.04522	2.73785	0.401469	0.030758	4.60777	0.856193	0.060363	17.9978	1.70559	0.118728	ND	ND	ND	0.0138927	2.31477	0.248208	0.0263745	4.62167	0.530896	0.0477165
Carbendazim	ND	ND	ND	0.0163023	0.454663	0.0517203	ND	0.682296	0.106006	0.011716	3.17755	0.19795	0.0498822	ND	ND	ND	ND	0.500263	0.0441735	ND	0.945917	0.0864127	ND	3.28037	0.177013	0.0202645	ND	ND	ND	0.0522435	2.82868	0.492038	0.060682	5.0085	0.904828	0.0703768	17.0805	2.04577	0.227275	ND	ND	ND	0.0262225	2.52497	0.425635	0.0544463	5.1583	0.906443	0.0951093
Carbetamide	ND	ND	0.0466045	ND	1.40249	0.1366	ND	2.27519	0.290575	0.0430498	10.1428	0.388418	0.0996242	ND	ND	ND	ND	1.56383	0.146981	ND	5.78565	0.227751	ND	9.21914	0.439015	0.0642078	ND	ND	ND	ND	1.57383	0.181956	ND	2.10476	0.249528	0.043379	5.64241	0.459317	0.0977975	ND	ND	ND	ND	1.42179	0.122981	0.0430058	2.44807	0.256043	0.0530235
Celecoxib	ND	ND	ND	ND	2.27772	ND	ND	ND	ND	ND	16.5458	ND	ND	ND	ND	ND	ND	2.57406	ND	ND	6.64208	ND	ND	20.0191	ND	ND	ND	ND	ND	ND	ND	ND	ND	ND	ND	ND	ND	ND	ND	ND	ND	ND	ND	ND	ND	ND	ND	ND	ND
Celestolide	ND	ND	5.41849	2.516	1.94884	1.02811	0.403683	4.53474	4.37409	3.08377	21.73	31.4567	28.8798	ND	ND	8.25917	16.6657	1.62391	1.38447	1.63187	6.02356	11.7727	0.004881	21.4395	29.2158	48.4314	ND	ND	4.6714	13.9327	2.02487	0.603356	2.74422	4.06347	4.77799	2.48742	25.0703	31.458	31.9424	ND	ND	4.18245	28.0345	1.51895	1.80236	2.10316	5.06515	5.03924	5.90837
Cetirizine	ND	ND	ND	ND	ND	ND	ND	ND	ND	ND	0.083555	0.106246	ND	ND	ND	ND	ND	ND	ND	ND	ND	ND	ND	0.240982	ND	0.0684002	ND	ND	ND	ND	ND	ND	ND	ND	ND	ND	ND	0.284272	ND	ND	ND	ND	ND	ND	ND	ND	ND	ND	ND
Chloramphenicol	ND	ND	ND	ND	ND	ND	ND	ND	ND	ND	0.123327	ND	ND	ND	ND	ND	ND	ND	ND	ND	ND	ND	ND	0.125266	ND	ND	ND	ND	ND	ND	ND	ND	ND	0.092202	ND	ND	0.16691	0.0890217	0.0888835	ND	ND	ND	ND	ND	ND	ND	0.102386	ND	ND
Chlorfenvinphos	ND	ND	1.58854	7.51221	3.9823	3.62594	2.33643	7.79678	8.08678	4.51548	44.4779	35.2831	15.2663	ND	ND	0.759899	6.6973	3.76279	3.19707	2.03662	8.68696	12.033	ND	40.2197	36.7223	12.0276	ND	ND	0.73776	4.75069	3.67471	3.18902	4.19273	7.64299	7.10131	3.59962	44.9326	41.8627	18.8175	ND	ND	0.656768	9.82749	3.49266	3.57475	3.08257	7.46974	7.76372	4.9781
Chlormequat	ND	ND	0.041834	ND	0.0441172	0.044813	0.0431342	0.0452245	0.0434685	0.0419975	0.044035	ND	ND	ND	ND	-0.00110725	-0.0439873	-0.00117575	-0.0439873	-0.00179875	0.0061425	0.00206	-0.00202575	-0.04398	0.000358	-0.00220225	ND	ND	-0.0102262	-0.0132377	ND	-0.055375	-0.0107713	0.0434753	-0.055375	-0.0128055	ND	-0.055375	-0.055375	ND	ND	-0.0453695	-0.00323425	0.00195	-0.0453695	0.00036525	-0.0010815	-0.002104	-0.003665
Chlorophene	ND	ND	0.327186	1.00434	4.40805	2.58981	0.69815	9.32814	5.76354	1.06291	44.1557	26.8204	9.24803	ND	ND	0.328136	0.649043	4.28721	2.21358	0.562428	11.1499	6.66991	ND	43.659	25.1456	7.41662	ND	ND	0.338481	1.25241	4.73839	2.20533	1.15054	7.71557	5.37846	1.59809	44.7699	30.8782	12.4379	ND	ND	0.339326	1.26759	4.23033	2.97554	0.95312	10.0215	6.6856	2.19356
Chlorothalonil R611965	ND	ND	ND	ND	ND	ND	ND	ND	ND	ND	ND	ND	ND	ND	ND	ND	ND	ND	ND	ND	ND	ND	ND	ND	ND	ND	ND	ND	ND	ND	ND	ND	ND	ND	ND	ND	ND	ND	ND	ND	ND	ND	ND	ND	ND	ND	ND	ND	ND
Chlorothalonil-4-hydroxy	ND	ND	0.00459825	0.00038925	0.120801	0.0218157	0.0003935	0.325066	0.093752	0.155484	3.02294	4.67936	9.90489	ND	ND	0.00739525	0.00803575	0.105912	0.0200445	0.0183092	0.393962	0.0992585	0.0184728	4.18364	2.18628	6.45803	ND	ND	0.0016005	-0.0017025	0.0040015	-0.002494	-0.00324625	0.00757575	0.0072365	-0.00293125	0.297631	0.117922	0.769081	ND	ND	0.0011275	0.001035	0.00916525	0.00095125	0.00289675	0.0255	0.004672	0.0038135
Chlorpropham	ND	ND	ND	ND	ND	ND	ND	4.22418	ND	ND	60.2508	24.1394	2.38816	ND	ND	ND	ND	ND	ND	ND	3.58618	3.7019	ND	30.7727	25.638	ND	ND	ND	ND	ND	ND	ND	ND	2.31083	ND	ND	42.9755	26.2726	1.52756	ND	ND	ND	ND	ND	ND	ND	6.75919	ND	ND
Ciclopirox	ND	ND	ND	0.659245	2.66133	2.06044	0.234457	5.57618	5.27069	0.751827	37.1999	20.0265	4.95452	ND	ND	ND	0.625146	2.11865	1.72745	0.668608	6.14172	6.74986	ND	29.517	22.2694	3.0867	ND	ND	ND	0.888544	2.40504	1.70928	0.524782	5.57405	4.52645	1.13509	33.4762	23.984	6.61002	ND	ND	ND	1.03377	2.11658	1.85222	1.60058	5.35936	5.33109	1.55562
Citalopram	ND	ND	0.0439895	0.0496942	ND	ND	ND	0.0384742	ND	0.0380952	ND	ND	0.0377758	ND	ND	0.0374573	0.0373317	0.0437987	0.0393915	0.0380713	ND	ND	ND	ND	ND	ND	ND	ND	0.048981	0.0590135	ND	0.0470418	ND	ND	0.0376448	0.037642	ND	ND	ND	ND	ND	0.037326	0.041818	ND	ND	ND	ND	ND	ND
Clarithromycin	ND	ND	-0.036058	-0.036058	0.0260435	-0.00389125	-0.036058	-0.0083885	0.013193	-0.036058	-0.0252605	0.0205188	-0.0083885	ND	ND	-0.033152	-0.033152	-0.013006	-0.0027255	-0.033152	-0.0505565	0.026445	-0.033152	-0.0271355	0.0376112	-0.033152	ND	ND	-0.00052025	-0.00052025	0.0185855	0.0419672	-0.00052025	0.00342425	0.0511643	-0.00052025	0.0537558	0.150993	-0.00052025	ND	ND	-0.0688978	-0.0688978	ND	-0.0144938	-0.0688978	0.00577025	-0.0100968	-0.0688978
Climbazole	ND	ND	ND	0.007172	6.61029	1.08945	ND	13.7285	2.2548	0.06057	48.3672	5.19491	0.696391	ND	ND	ND	ND	3.84076	0.723037	ND	8.59053	1.74457	ND	32.1205	3.25657	0.238408	ND	ND	0.463967	4.64632	9.19156	6.77547	5.53097	17.5844	15.1727	8.1883	79.3651	70.2245	26.2951	ND	ND	0.292852	5.13945	5.25653	5.51251	3.53863	10.8133	11.4543	7.48184
Clofibrate	ND	ND	ND	0.336511	3.48217	1.81279	0.394379	6.51627	4.17123	0.519492	24.8018	12.9264	1.67393	ND	ND	ND	0.461939	2.22625	1.55526	0.373914	6.96876	3.7504	ND	27.1769	12.6199	1.16203	ND	ND	0.333281	0.345427	2.88581	1.06846	0.520077	6.45699	3.39373	0.559125	27.7966	13.81	1.50126	ND	ND	ND	0.406954	2.48888	1.68699	0.428035	5.7384	3.70829	0.70892
Clofibric acid	ND	ND	ND	ND	0.586499	ND	ND	0.972486	0.0765245	ND	1.54357	0.184693	0.125062	ND	ND	ND	ND	0.989369	ND	ND	1.42294	0.0735843	ND	4.08822	0.167649	0.0425405	ND	ND	ND	ND	ND	ND	ND	ND	ND	ND	ND	ND	0.021929	ND	ND	ND	ND	ND	ND	ND	ND	ND	ND
Clomazone	ND	ND	0.056701	0.0842445	3.6407	1.76675	0.14888	8.41055	4.92546	0.471911	33.1098	15.5735	1.87163	ND	ND	0.0156935	0.377872	3.1502	1.87708	0.282686	8.60739	4.9386	ND	33.6503	15.714	1.22282	ND	ND	ND	0.078839	3.43866	1.29982	0.37753	7.87472	4.00954	0.47105	31.6481	14.3843	1.28804	ND	ND	ND	0.122857	2.84247	2.13015	0.451103	7.08931	5.31603	0.941532
Clonidine	ND	ND	ND	ND	ND	ND	ND	ND	ND	ND	ND	ND	ND	ND	ND	ND	ND	ND	ND	ND	ND	ND	ND	2.18128	2.16222	ND	ND	ND	ND	ND	3.04861	2.25817	2.16574	3.7396	2.38116	2.16109	8.64426	2.92402	2.18483	ND	ND	ND	ND	2.86807	2.26997	2.16289	3.45356	2.58695	2.16854
Clopidogrel	ND	ND	ND	ND	4.56961	0.571048	ND	6.87409	1.17023	ND	16.7559	1.55146	0.387564	ND	ND	ND	ND	4.54828	0.535739	ND	8.50493	1.37758	ND	27.4353	1.43842	0.294054	ND	ND	ND	ND	ND	ND	ND	0.26557	ND	ND	0.317412	ND	ND	ND	ND	ND	ND	ND	ND	ND	0.432194	ND	ND
Clothianidin	ND	ND	ND	ND	0.213309	ND	ND	0.275357	ND	ND	1.46219	0.151375	ND	ND	ND	ND	ND	0.204807	ND	ND	0.445387	ND	ND	1.69159	0.152672	ND	ND	ND	ND	ND	0.19179	ND	ND	0.305031	ND	ND	1.2936	0.206859	ND	ND	ND	ND	ND	0.29359	ND	ND	0.473471	ND	ND
Clotrimazole	ND	ND	0.128837	0.574587	3.13098	2.24665	0.424169	7.22408	5.31848	0.628374	41.6732	17.9838	2.56556	ND	ND	0.085045	0.379712	3.00146	1.95923	0.3968	7.75494	5.78851	0.0457567	38.8723	18.049	1.83553	ND	ND	14.0414	24.3839	4.08289	4.02651	4.47151	8.63577	9.67436	7.17783	44.6411	52.6064	43.7771	ND	ND	13.8431	24.9827	3.72705	4.38726	4.64971	8.38901	9.61505	8.60369
Clozapine	ND	ND	ND	ND	ND	ND	ND	ND	ND	ND	ND	ND	ND	ND	ND	ND	ND	ND	ND	ND	ND	ND	ND	ND	ND	ND	ND	ND	ND	ND	ND	ND	ND	ND	ND	ND	ND	ND	ND	ND	ND	ND	ND	ND	ND	ND	ND	ND	ND
Cotinine	ND	ND	-0.00675625	-0.0187345	0.0118145	0.004745	6.575e-05	0.079713	0.0133972	-0.0223882	1.41332	0.0441663	-0.023771	ND	ND	0.0248468	ND	0.0452155	ND	ND	0.558764	0.00468025	ND	2.49909	ND	ND	ND	ND	0.033013	0.074288	1.85931	0.20388	0.114305	2.84016	0.597797	0.127468	12.5233	2.82468	0.357933	ND	ND	0.00339275	0.0073915	2.44335	0.31221	ND	4.49279	0.889286	0.126251
Crotamiton	ND	ND	0.256641	0.106724	3.08675	1.41772	0.206202	6.91226	4.81426	0.850222	33.0428	19.1772	3.29976	ND	ND	0.199036	1.05565	2.37336	1.79639	0.350275	7.4515	7.62904	ND	25.7053	22.5264	3.13492	ND	ND	0.0256187	0.144961	2.69872	0.809202	0.784951	6.26956	3.47982	0.985568	28.2588	20.6713	4.06949	ND	ND	0.10689	0.564078	2.06406	1.94691	0.682087	6.00383	5.578	1.71843
Cyclamate	ND	ND	ND	ND	ND	ND	ND	ND	ND	ND	ND	ND	ND	ND	ND	ND	ND	ND	ND	ND	ND	ND	ND	ND	ND	ND	ND	ND	ND	ND	ND	ND	ND	ND	ND	ND	ND	ND	ND	ND	ND	ND	ND	ND	ND	ND	ND	ND	ND
Cyproconazole	ND	ND	ND	1.24315	4.75466	2.74221	0.962512	8.87797	6.15552	1.38651	43.3761	14.0036	4.17969	ND	ND	0.0691757	0.834124	4.16172	2.22587	0.526041	9.46819	5.65421	ND	39.1065	15.4603	3.54408	ND	ND	0.0791623	0.522651	4.3418	2.77931	1.37648	9.02798	5.08978	1.79649	39.9821	19.1716	5.23078	ND	ND	0.0358807	0.357291	3.86158	2.8428	1.18035	9.1688	5.59215	2.47586
Cyprodinil	ND	ND	0.0948805	0.857182	5.4029	3.65524	0.752347	10.6768	8.30491	1.1785	45.1271	23.5359	4.3841	ND	ND	0.0667913	0.608525	5.5003	3.26143	1.1466	11.0983	9.23986	ND	41.0106	23.6041	3.2158	ND	ND	1.12242	5.73163	6.16036	4.91182	3.42808	11.1676	10.9235	5.4461	40.5843	43.5119	21.9683	ND	ND	0.953479	5.43094	5.43058	5.54905	5.13858	10.3412	11.7583	7.08495
Cyromazine	ND	ND	ND	0.0003495	ND	ND	ND	0.004465	ND	ND	0.0150653	ND	ND	ND	ND	ND	ND	ND	ND	ND	0.0270708	0.00378825	0.001666	0.0263477	ND	ND	ND	ND	0.00493625	0.000891	0.133005	0.00762375	0.00324075	0.157523	0.031726	ND	0.959506	0.178358	0.0154995	ND	ND	ND	0.00102225	0.250904	0.0165018	ND	0.45032	0.0634342	0.0102438
Daidzein	ND	ND	ND	ND	0.212949	ND	ND	0.547914	ND	ND	1.28781	0.154438	0.219339	ND	ND	ND	ND	0.184234	ND	ND	0.410693	ND	ND	1.53633	0.0202597	0.0722623	ND	ND	ND	ND	0.143997	ND	ND	0.243549	ND	ND	0.774983	0.0816623	0.199376	ND	ND	ND	ND	0.121904	ND	ND	0.229792	ND	ND
DCOIT	ND	ND	5.47308	12.3445	4.18799	2.59615	2.61628	7.44582	8.82721	4.65222	40.7419	54.3995	41.9769	ND	ND	3.3442	7.96971	2.70459	2.08343	1.07482	6.22884	13.2443	ND	37.6167	42.6681	43.6722	ND	ND	1.85927	21.4224	3.31863	2.57292	4.05711	7.74219	9.86321	3.81351	40.8078	51.3637	38.3216	ND	ND	0.517709	18.6354	2.7032	1.81844	1.87669	6.23764	7.21771	5.29408
Decylsulfate	ND	ND	0.029352	0.028246	0.856658	1.07289	0.0430375	3.00378	4.29572	0.627501	7.95708	19.3532	12.7048	ND	ND	0.00556875	0.03041	0.861364	0.83564	0.041183	3.38038	3.83674	0.0023845	21.0406	6.40489	9.77892	ND	ND	0.00258375	0.00608275	0.0462803	0.0427695	0.0080075	0.08447	0.418684	0.0051185	0.243684	0.504289	0.400306	ND	ND	0.00138825	0.00975525	0.24365	0.0251192	0.00198375	0.676214	0.157798	0.00557575
DEET	ND	ND	0.0500738	0.0279712	2.62958	1.0079	0.0708695	5.9642	3.00016	0.31081	30.2587	8.85653	1.05277	ND	ND	0.0197535	0.255336	2.25664	1.16886	0.164542	6.59239	3.5193	ND	26.8059	10.2952	1.03908	ND	ND	ND	0.0294597	2.47755	0.688165	0.245986	5.54916	2.40725	0.306578	27.0632	9.59955	1.23703	ND	ND	ND	0.135927	1.97752	1.26066	0.26044	5.42479	3.54787	0.522143
Denatonium	ND	ND	0.0210807	0.00542525	0.242208	0.02026	0.0131675	0.255414	0.207264	-0.0155908	0.4043	0.101019	-0.0275503	ND	ND	0.0156087	0.003384	0.116341	0.142837	-0.00053625	2.49888	0.109556	0.026047	5.61211	0.14822	0.0449215	ND	ND	0.0107338	0.0336275	0.572795	0.421747	0.256236	1.11492	1.47483	0.233453	3.2344	10.4552	0.598777	ND	ND	0.0304777	0.108478	2.34058	0.487256	0.27183	4.5462	2.48697	0.707015
Desethylatrazine	ND	ND	ND	ND	1.35395	0.130492	ND	2.28427	0.373967	ND	9.90272	0.704706	0.0994322	ND	ND	ND	ND	1.43498	0.176686	ND	2.44933	0.41916	ND	8.54711	0.562864	0.092231	ND	ND	ND	ND	2.0605	ND	ND	2.10724	0.299401	ND	8.22134	0.610113	ND	ND	ND	ND	ND	1.17556	ND	ND	2.34083	0.472073	ND
Desethylterbutylazine	ND	ND	ND	0.340392	5.51486	1.32127	0.111358	11.6079	2.71018	0.308384	38.044	6.08649	0.799794	ND	ND	ND	0.0602075	3.57547	1.0813	ND	7.27015	1.9173	ND	25.9411	4.42304	0.407464	ND	ND	ND	0.0966075	5.10782	1.11255	0.106846	10.1485	2.3971	0.259113	33.7749	6.11186	0.85455	ND	ND	ND	ND	3.38073	1.07773	ND	6.72509	1.92195	0.152962
Desisopropylatrazine	ND	ND	ND	ND	0.776865	ND	ND	1.59673	0.0967482	ND	5.0817	0.307584	ND	ND	ND	ND	ND	0.808298	ND	ND	1.4532	0.069712	ND	5.83399	0.303027	ND	ND	ND	ND	ND	0.932699	ND	ND	1.82802	ND	ND	6.15578	0.237478	ND	ND	ND	ND	ND	0.889595	ND	ND	2.23882	0.0611713	ND
Desloratadine	ND	ND	ND	ND	ND	ND	ND	ND	ND	ND	0.430592	ND	ND	ND	ND	ND	ND	ND	ND	ND	ND	ND	ND	0.488829	ND	0.425464	ND	ND	0.435573	0.452012	0.441135	ND	0.424633	0.468201	0.425423	0.434074	1.43802	0.628493	0.687902	ND	ND	ND	0.47219	0.443038	ND	0.424343	0.571448	0.443878	0.438782
Diatrizoate	ND	ND	ND	ND	ND	ND	ND	ND	ND	ND	ND	ND	ND	ND	ND	ND	ND	ND	ND	ND	ND	ND	ND	ND	ND	ND	ND	ND	ND	ND	ND	ND	ND	ND	ND	ND	ND	ND	ND	ND	ND	ND	ND	ND	ND	ND	ND	ND	ND
Diazepam	ND	ND	0.0124908	0.439323	4.41928	2.34736	0.343759	7.74232	4.75647	0.47804	34.8224	10.5711	1.34129	ND	ND	ND	0.258085	3.78447	1.76768	0.195148	8.08024	4.66453	ND	30.2011	11.4354	1.14278	ND	ND	0.0548937	0.835538	4.40589	3.44344	1.21034	7.95938	6.02357	1.59416	33.7116	22.5584	4.19998	ND	ND	0.0349993	0.423139	3.74324	3.23624	1.03502	7.70242	6.23654	1.8931
Diazinon	ND	ND	0.0126298	0.0215228	2.44279	1.19765	0.0643	5.01656	3.28447	0.291898	28.4054	13.6636	0.320573	ND	ND	0.010421	0.0109637	2.13678	1.01743	0.0272982	5.44504	3.17391	0.00623525	24.3999	9.15279	0.0163535	ND	ND	0.720702	2.72628	2.92106	1.64824	2.59192	6.79177	5.56284	2.86195	36.9052	37.6844	20.9337	ND	ND	0.812389	12.5932	2.53179	2.89529	3.25423	6.67961	7.4573	4.67521
Dichlorophen	ND	ND	0.092284	0.226783	3.73839	0.96018	0.17724	6.71135	2.59219	0.826134	28.2966	11.5213	12.5655	ND	ND	0.0786532	0.141175	3.20678	0.794322	0.140151	6.90768	2.03839	0.06796	22.6606	9.24337	8.34368	ND	ND	0.0495142	0.242259	3.43325	1.03304	0.203161	5.5182	1.8422	0.582919	22.1692	10.2836	14.2689	ND	ND	0.0631697	0.346995	2.89062	0.790119	0.176258	5.69466	1.87623	0.528426
Dichlorprop	ND	ND	0.0204488	0.0121417	0.391786	ND	ND	0.64518	0.0406527	ND	1.49954	0.420264	0.175222	ND	ND	ND	0.00371925	0.540121	0.012409	0.00785875	ND	ND	ND	3.29681	0.0197305	0.0584868	ND	ND	ND	ND	ND	ND	ND	ND	ND	ND	ND	ND	ND	ND	ND	ND	ND	ND	ND	ND	ND	ND	ND
Diclofenac	ND	ND	0.119829	0.333362	2.81932	1.04859	0.182789	5.1305	2.275	0.275543	18.9768	9.89411	3.5563	ND	ND	0.107726	0.183797	3.21063	0.813073	0.119111	5.7175	1.85255	ND	22.2376	8.44382	3.43496	ND	ND	ND	ND	ND	ND	ND	ND	ND	ND	0.288431	0.156987	0.281299	ND	ND	ND	ND	0.114264	ND	ND	0.146308	ND	ND
Dicyclohexyl sulfosuccinate	ND	ND	0.0290413	0.06617	1.12922	0.917376	0.023666	3.03681	3.46886	0.177325	2.35154	7.98559	3.10523	ND	ND	0.021613	0.031237	0.974266	0.677473	0.0283843	3.1708	2.91194	ND	16.1857	2.36326	1.41499	ND	ND	-0.00699675	-0.029669	0.102287	0.022611	-0.029669	0.135161	0.384102	-0.029669	0.172288	0.277398	0.0912305	ND	ND	ND	0.023839	0.462521	0.041845	ND	0.964721	0.140234	0.0223992
Dicyclohexylphthalate	ND	ND	10.2701	32.3477	3.65716	3.78563	2.39887	8.55694	9.1142	7.06042	39.6567	49.4741	47.9146	ND	ND	12.591	18.401	3.59427	3.00191	3.7501	8.80744	17.8947	ND	36.0149	39.4847	53.9248	ND	ND	9.56494	52.3231	4.48378	3.35157	5.40536	7.48551	13.335	7.25277	41.5513	50.8212	38.3454	ND	ND	4.66296	28.2711	2.47512	3.79138	4.41865	7.7096	7.8637	7.0266
Didecyldimethylammonium	ND	ND	-1.14321	1.37238	-0.10719	-1.74086	-2.09825	-0.318165	-0.692386	-1.13114	2.87555	17.9381	14.709	ND	ND	-0.248029	0.543909	0.38735	5.16389	-0.111021	1.81605	1.39544	1.24962	6.20093	13.3283	15.6182	ND	ND	0.0300445	1.63425	-0.531875	0.17037	0.0846562	-0.299972	0.30044	0.124125	2.15864	4.74751	10.4539	ND	ND	1.21772	0.556866	0.14171	-5.375e-05	-0.140621	1.3387	1.13755	-0.0280432
Difenoconazole	ND	ND	4.63287	12.5721	4.00368	3.74604	2.4359	7.97002	9.34972	5.31151	45.7271	39.4459	25.8609	ND	ND	2.42864	9.02853	3.76323	3.39068	2.44686	8.59353	15.8191	0.037358	38.3915	41.5325	22.5526	ND	ND	2.33531	13.0927	4.21559	3.98821	3.42793	7.73783	6.92476	4.80603	41.9183	43.3875	32.1301	ND	ND	1.70999	16.964	3.66649	3.66535	2.43644	7.88439	8.33646	6.14186
Diflubenzuron	ND	ND	0.268491	0.522625	4.66755	2.99052	0.626702	8.01307	6.16952	0.739503	44.126	17.9209	3.71599	ND	ND	0.315883	0.463772	4.31978	2.07585	0.492029	8.81648	5.19806	ND	40.5523	19.9682	3.3321	ND	ND	ND	0.527753	4.38079	2.83695	0.738396	8.29244	5.49021	0.934758	36.8803	23.036	5.0409	ND	ND	0.292129	0.548966	3.98153	3.14632	0.558525	8.49108	5.62458	1.11485
Diflufenican	ND	ND	ND	ND	ND	ND	ND	ND	ND	ND	ND	ND	ND	ND	ND	ND	ND	ND	ND	ND	ND	ND	ND	73.8302	44.1718	ND	ND	ND	ND	ND	ND	ND	ND	ND	ND	ND	ND	ND	ND	ND	ND	ND	ND	ND	ND	ND	ND	ND	ND
Dimethachlor	ND	ND	ND	0.099296	4.11041	1.27601	0.05272	7.91802	3.05571	0.102421	31.2145	6.09481	0.403835	ND	ND	ND	0.0236483	3.84216	1.17203	0.0332593	7.72874	2.65232	ND	29.8939	6.02419	0.254911	ND	ND	ND	0.019453	4.25777	1.44332	0.132833	7.73372	2.88708	0.130256	27.0095	6.49701	0.316148	ND	ND	ND	ND	3.65574	1.33208	0.160053	7.14602	3.11704	0.210745
Dimethachlor CGA369873	ND	ND	ND	ND	ND	ND	ND	ND	ND	ND	ND	ND	ND	ND	ND	ND	ND	ND	ND	ND	ND	ND	ND	0.21306	ND	ND	ND	ND	ND	ND	ND	ND	ND	ND	ND	ND	ND	ND	ND	ND	ND	ND	ND	ND	ND	ND	ND	ND	ND
Dimethachlor ESA	ND	ND	0.0248475	ND	0.0534657	ND	ND	0.0720768	0.035601	ND	0.108841	0.0362437	0.022171	ND	ND	ND	ND	0.0278882	ND	ND	0.229579	0.0420172	ND	1.87692	0.0242703	ND	ND	ND	ND	ND	0.022851	ND	ND	0.0271925	ND	ND	0.043673	ND	0.0357942	ND	ND	ND	ND	0.027442	ND	ND	0.037642	0.0912687	0.027097
Dimethachlor OA	ND	ND	ND	ND	ND	ND	ND	ND	ND	ND	ND	ND	ND	ND	ND	ND	ND	ND	ND	ND	ND	ND	ND	ND	ND	ND	ND	ND	ND	ND	ND	ND	ND	ND	ND	ND	ND	ND	ND	ND	ND	ND	ND	ND	ND	ND	ND	ND	ND
Dimethenamid	ND	ND	0.0749507	0.23036	4.96459	1.81931	0.177455	9.15451	4.6482	0.374939	38.7022	11.3424	1.25072	ND	ND	0.0271375	0.270699	4.04032	1.57061	0.144516	9.3615	4.60784	ND	33.2039	11.2608	1.01825	ND	ND	ND	0.201669	4.59361	1.94338	0.470699	8.83614	4.17902	0.537573	35.5884	13.2609	1.50722	ND	ND	ND	0.153929	3.96062	2.18243	0.356133	8.50746	4.80611	0.635798
Dimethenamid ESA	ND	ND	ND	ND	0.10801	ND	ND	0.12501	0.0541302	ND	0.181609	0.0950925	0.026999	ND	ND	ND	ND	0.0402253	ND	ND	0.456695	0.063513	ND	3.4231	0.0523945	ND	ND	ND	ND	ND	ND	ND	ND	ND	0.0273483	ND	0.0279485	ND	0.0270223	ND	ND	ND	ND	0.0387495	ND	ND	0.0541842	ND	ND
Dimethenamid OA	ND	ND	ND	ND	ND	ND	ND	ND	ND	ND	0.141644	0.0949808	ND	ND	ND	ND	ND	ND	ND	ND	ND	ND	ND	0.430204	0.0711523	ND	ND	ND	ND	ND	ND	ND	ND	ND	ND	ND	ND	ND	ND	ND	ND	ND	ND	ND	ND	ND	ND	ND	ND
Dimethoate	ND	ND	ND	ND	0.518459	0.0420758	ND	1.11059	0.0932318	ND	4.3263	0.194429	0.036862	ND	ND	ND	ND	0.681821	0.039892	ND	0.91854	0.0793755	ND	3.17902	0.13372	0.0235027	ND	ND	ND	ND	1.19794	0.0681825	ND	1.24786	0.0894397	ND	3.68219	0.175692	ND	ND	ND	ND	ND	0.67617	0.048093	ND	1.19916	0.129655	ND
Dimethyl-5-sulfoisophthalate	ND	ND	0.031107	ND	0.0890007	0.0355985	ND	0.111098	0.091429	ND	0.132392	0.0479965	0.057099	ND	ND	ND	ND	0.0326335	0.0313843	ND	0.280023	0.0523305	ND	1.82539	0.042703	0.0342428	ND	ND	0.017561	0.0178818	ND	ND	ND	ND	ND	ND	ND	0.0212617	0.034685	ND	ND	ND	ND	ND	ND	ND	ND	ND	ND
Dimethylaminophenazone	ND	ND	ND	ND	ND	ND	ND	ND	ND	ND	0.0333975	ND	ND	ND	ND	ND	ND	ND	ND	ND	ND	ND	ND	ND	ND	ND	ND	ND	ND	ND	ND	ND	ND	0.0357585	ND	ND	5.61939	1.94651	ND	ND	ND	ND	ND	ND	ND	ND	ND	ND	ND
Dimoxystrobin	ND	ND	0.189606	0.812948	5.00661	3.20911	0.56512	9.06	7.00718	0.92034	48.8146	20.9182	3.01572	ND	ND	0.0847947	0.498108	4.50808	2.61597	0.417228	9.89136	6.95303	ND	43.2017	20.6623	1.90501	ND	ND	0.0726075	0.489967	5.14676	3.13263	0.7456	8.99187	5.99558	1.18723	41.8173	26.4132	3.77577	ND	ND	0.0499305	0.588028	4.1307	3.05274	0.807389	8.3059	5.91064	1.40793
Dinoseb	ND	ND	0.408719	0.19462	3.71914	2.38553	0.443493	6.7153	4.91285	0.605453	34.4071	17.1072	3.11939	ND	ND	0.459138	ND	3.15615	1.90424	0.439997	7.1796	3.23601	ND	27.7936	16.0081	3.04254	ND	ND	-0.231772	0.0364905	0.840407	-0.004789	0.046469	1.038	0.048556	0.00238025	2.07361	0.130927	0.56688	ND	ND	ND	ND	0.444327	0.00303175	ND	0.796321	0.014437	ND
Diphenhydramine	ND	ND	ND	ND	ND	ND	ND	ND	ND	ND	ND	ND	ND	ND	ND	ND	ND	ND	ND	ND	ND	ND	ND	ND	ND	ND	ND	ND	ND	ND	ND	ND	ND	ND	ND	ND	ND	ND	ND	ND	ND	ND	ND	ND	ND	ND	ND	ND	ND
Diphenylphosphate	ND	ND	ND	ND	ND	ND	ND	ND	ND	ND	ND	0.278522	0.0463737	ND	ND	ND	ND	ND	ND	ND	0.105783	ND	ND	1.41265	0.154759	ND	ND	ND	ND	ND	ND	ND	ND	ND	ND	ND	ND	ND	0.0457793	ND	ND	ND	0.025907	ND	ND	ND	ND	ND	ND
Diphenylphosphine oxide	ND	ND	ND	ND	2.00549	ND	ND	4.90262	ND	ND	22.4917	ND	ND	ND	ND	ND	ND	2.79429	ND	ND	5.04639	ND	ND	17.1151	ND	ND	ND	ND	ND	ND	3.28012	ND	ND	4.23667	ND	ND	14.1351	ND	ND	ND	ND	ND	ND	1.99491	ND	ND	4.19114	ND	ND
Diuron	ND	ND	0.0168258	0.106412	4.21034	0.939164	0.027213	7.14184	2.05621	0.102258	29.6949	4.40147	0.516215	ND	ND	ND	0.0190565	4.00521	0.787525	0.0289737	8.08105	1.81455	ND	30.2586	4.48521	0.353193	ND	ND	ND	0.0310433	4.22352	1.21544	0.093263	7.74183	2.28782	0.138887	27.9599	5.38542	0.60615	ND	ND	ND	ND	3.90832	1.0067	0.0452557	7.59889	2.16931	0.197839
Dodemorph	ND	ND	0.0340268	0.0314007	0.529644	0.057985	0.0326352	1.01508	0.119257	0.033783	5.32171	0.303322	0.0733773	ND	ND	0.0009315	0.00100925	0.480562	0.0490208	0.00256225	1.74491	0.088432	0.0002	4.66242	0.294358	0.0365548	ND	ND	1.18348	3.1636	0.549202	0.30142	0.488159	1.29126	1.15027	1.11502	8.07247	14.6595	13.2989	ND	ND	0.498868	7.25963	0.498469	0.534612	0.298495	1.42037	1.44252	1.36615
Domperidone	ND	ND	ND	ND	ND	ND	ND	ND	ND	ND	ND	ND	ND	ND	ND	ND	ND	ND	ND	ND	ND	ND	ND	ND	ND	ND	ND	ND	ND	ND	ND	ND	ND	ND	ND	ND	ND	ND	ND	ND	ND	ND	ND	ND	ND	ND	ND	ND	ND
Duloxetine	ND	ND	ND	ND	0.056096	ND	ND	ND	ND	ND	0.358371	0.054991	0.075048	ND	ND	ND	ND	ND	ND	ND	0.0834515	0.063078	ND	0.973872	0.0591255	0.0553862	ND	ND	0.163517	0.126201	0.234085	0.076578	ND	0.589103	0.165899	0.0775605	1.2974	0.714886	0.457725	ND	ND	ND	0.0687492	0.327195	0.113746	0.155393	0.586232	0.142039	0.0723845
Ebastin	ND	ND	-0.001436	-0.014238	-0.01871	-0.009124	-0.00953125	-0.00211575	-0.0012875	-0.001355	0.0899352	0.0866875	0.108693	ND	ND	ND	ND	ND	0.0346093	0.029906	0.0133133	0.0335045	0.0127325	0.0958213	0.120455	0.140389	ND	ND	0.0133123	0.0158375	0.014041	-0.00191275	-0.00363175	0.0192982	0.00842575	0.00207275	0.108509	0.101336	0.121579	ND	ND	0.0258013	0.0324278	0.0135333	0.0134288	0.0297865	0.0148223	0.0170085	0.0186215
EDDP	ND	ND	ND	ND	ND	ND	ND	ND	ND	ND	0.132423	0.099641	0.0639055	ND	ND	ND	ND	ND	ND	ND	ND	ND	ND	0.495584	0.149876	0.0650547	ND	ND	ND	ND	ND	ND	ND	ND	ND	ND	0.177112	0.354599	0.307938	ND	ND	ND	0.0668138	ND	ND	ND	ND	ND	0.0725217
Efavirenz	ND	ND	0.567271	2.51446	5.06102	3.7782	1.43959	9.58055	9.03176	2.7006	53.1654	37.3356	21.9259	ND	ND	0.416615	1.82846	4.62075	3.42486	1.18364	10.4731	10.9038	0.0488205	45.1861	36.9647	12.6339	ND	ND	0.355043	2.43197	4.76273	3.6585	2.19309	9.5467	7.69437	3.46669	50.1876	46.276	23.548	ND	ND	0.321709	8.77185	4.22447	3.70152	2.14321	9.24133	8.52874	4.87794
Emamectin B1a	ND	ND	ND	ND	0.973923	1.27055	0.0450752	2.05949	2.77222	1.42003	9.75481	11.0378	7.61648	ND	ND	ND	0.0415087	1.2184	0.85974	0.0239088	2.08247	2.0038	0.010051	13.4178	4.33122	5.36699	ND	ND	0.0266965	0.543112	1.08048	1.07014	0.805681	1.68347	2.89641	1.43063	12.1423	36.4136	19.1639	ND	ND	ND	0.417964	1.10482	0.905381	0.392534	2.0305	2.31579	1.07231
Enalapril	ND	ND	ND	ND	ND	ND	ND	0.10906	0.0629915	ND	0.197026	0.060098	ND	ND	ND	ND	ND	0.0639518	ND	ND	0.456039	ND	ND	1.30664	ND	ND	ND	ND	ND	ND	ND	ND	ND	ND	ND	ND	0.0555027	0.0870332	ND	ND	ND	ND	ND	0.0649622	ND	ND	0.131366	ND	ND
Enrofloxacin	ND	ND	ND	ND	ND	ND	ND	ND	ND	ND	ND	ND	ND	ND	ND	ND	ND	ND	ND	ND	ND	ND	ND	ND	ND	ND	ND	ND	ND	ND	ND	ND	ND	ND	ND	ND	ND	ND	ND	ND	ND	ND	ND	ND	ND	ND	ND	ND	ND
Epoxiconazole	ND	ND	ND	ND	2.16322	2.02975	ND	2.08568	2.13418	ND	4.81151	2.39454	1.96311	ND	ND	ND	ND	2.21505	ND	ND	2.64545	2.08274	ND	5.95771	3.23728	2.01571	ND	ND	ND	ND	ND	2.01089	ND	2.26302	1.99921	ND	6.66687	3.16454	1.97683	ND	ND	ND	ND	2.0463	2.08618	ND	2.6009	2.30128	ND
Erythromycin	ND	ND	ND	ND	ND	ND	ND	ND	ND	ND	ND	ND	ND	ND	ND	ND	ND	ND	ND	ND	ND	ND	ND	ND	ND	ND	ND	ND	ND	ND	ND	ND	ND	ND	ND	ND	ND	ND	ND	ND	ND	ND	ND	ND	ND	ND	ND	ND	ND
Ethion	ND	ND	9.91023	27.318	3.90166	3.73027	3.43786	7.68451	11.5564	7.02707	45.9399	49.5491	43.6852	ND	ND	16.2714	19.6036	3.95214	3.28007	3.14091	10.0955	18.4317	ND	35.6409	42.2219	54.8835	ND	ND	14.0272	51.7087	4.79208	4.40848	5.9103	8.44002	13.5642	6.8397	44.3436	53.9592	43.6591	ND	ND	5.6151	30.8122	3.30038	3.89842	4.22676	8.94663	8.85027	8.43171
Ethyl 4-(dimethylamino)benzoate	ND	ND	0.226037	0.353583	3.26058	1.28215	0.06174	6.91478	4.44511	0.451638	33.9398	20.7073	4.53429	ND	ND	0.141773	1.10146	2.5999	1.6718	0.297728	8.21368	7.37245	ND	30.1099	24.4412	3.65849	ND	ND	0.0997283	0.534737	2.83959	1.06112	0.784496	7.17779	4.24441	1.35367	32.0374	25.9766	7.43862	ND	ND	0.0247283	1.17803	2.05237	2.22263	0.868438	6.79714	6.1201	2.12568
Ethyl azinphos	ND	ND	0.474617	1.18213	4.13674	3.07951	0.924734	8.49355	7.10883	1.52963	46.4262	29.7742	6.5231	ND	ND	0.284986	0.809141	4.07292	2.69019	0.753292	8.41099	8.71127	ND	41.2189	26.9343	4.44019	ND	ND	0.226464	1.27942	4.36568	3.29741	1.37954	7.92567	6.44694	2.08524	42.8495	33.3434	9.72886	ND	ND	0.198596	2.13372	3.6057	3.33897	1.78674	7.29067	6.82423	3.02477
Ethylenethiourea	ND	ND	ND	ND	ND	ND	ND	ND	ND	ND	ND	ND	ND	ND	ND	ND	ND	ND	ND	ND	ND	ND	ND	ND	ND	ND	ND	ND	ND	ND	ND	ND	ND	ND	ND	ND	ND	ND	ND	ND	ND	ND	ND	ND	ND	ND	ND	ND	ND
Etofenprox	ND	ND	3.21627	21.4835	6.65707	8.53894	6.02021	13.3559	19.5515	10.1723	30.9872	52.6422	34.2786	ND	ND	5.19821	28.421	6.66945	8.3358	8.89401	13.2976	32.2487	0.074054	38.8376	49.5091	33.3704	ND	ND	4.24228	31.1076	8.69345	10.1593	9.76685	10.8621	14.8455	9.59522	40.7251	55.8038	26.6559	ND	ND	3.36	26.9902	6.37688	9.2132	8.9822	12.8317	16.4137	10.1687
Etoposide	ND	ND	ND	ND	ND	ND	ND	1.51718	ND	ND	1.7476	1.46075	ND	ND	ND	ND	ND	ND	ND	ND	1.66067	ND	ND	5.09677	ND	ND	ND	ND	ND	ND	ND	ND	ND	ND	ND	ND	1.45499	1.75856	ND	ND	ND	ND	ND	ND	ND	ND	ND	ND	ND
Fenofibrate	ND	ND	10.0137	33.2551	4.16934	3.92783	3.48126	8.64159	10.6244	7.9965	46.6356	56.3495	48.0432	ND	ND	10.9326	20.3392	4.31668	3.58421	3.76862	10.1728	19.022	0.059406	40.936	46.7313	62.3334	ND	ND	8.06474	48.1797	4.97769	4.9137	6.5129	7.32755	12.7855	6.02005	51.2822	62.4044	47.0456	ND	ND	4.16859	32.7723	3.92349	4.23512	4.70571	9.83113	9.68536	9.47926
Fenoxycarb	ND	ND	0.905989	4.5661	4.44843	4.56795	1.77999	8.50888	9.24979	3.11592	41.3652	35.5648	15.0094	ND	ND	0.527412	2.36008	3.83401	3.18033	1.13016	8.66289	11.7567	ND	35.5545	34.3156	10.582	ND	ND	0.426498	2.77692	4.3995	3.67279	2.19119	8.74587	8.22622	3.38119	42.2995	44.4198	19.0517	ND	ND	0.37728	5.12587	3.7915	3.81354	1.69499	8.04016	6.84687	4.06512
Fenpropidin	ND	ND	ND	ND	0.0728645	0.0645083	ND	0.0809592	0.0873255	ND	0.231879	0.0689465	0.0551585	ND	ND	ND	ND	0.112106	0.0842525	ND	0.0797943	0.0831125	ND	0.337043	0.066503	0.0552118	ND	ND	0.0564837	0.0754448	0.0554892	0.0697455	0.0582413	0.0608052	0.0771432	0.0642868	0.110808	5.46458	0.719203	ND	ND	ND	0.0748878	0.0568043	0.0591247	0.0589018	0.0606422	0.0695635	0.0655435
Fenpropimorph	ND	ND	0.048224	0.048668	0.348518	0.112694	0.0492785	0.599567	0.233012	0.0505178	2.76441	0.356798	0.072284	ND	ND	ND	0.0444847	0.498472	0.143286	0.0471893	0.647209	0.157564	ND	3.93023	0.335624	0.0698905	ND	ND	0.840185	2.83876	0.271395	0.406885	0.225305	0.546387	1.04707	0.543625	4.88017	26.1408	11.6482	ND	ND	0.158786	3.41686	0.373964	0.369354	0.251451	0.782453	0.977405	0.527902
Fenthion	ND	ND	ND	ND	ND	ND	ND	ND	ND	ND	0.645863	0.155698	ND	ND	ND	ND	ND	ND	ND	ND	ND	ND	ND	0.78078	0.0838172	ND	ND	ND	ND	0.140985	ND	0.131195	ND	ND	0.279278	ND	1.56255	12.1045	2.14509	ND	ND	ND	ND	ND	0.0473967	ND	ND	0.250483	ND
Fenuron	ND	ND	0.402412	2.22788	5.50315	4.3273	1.62555	9.30628	9.26244	2.00213	44.7491	27.9179	5.81488	ND	ND	0.124581	1.3737	4.96588	3.62461	1.31628	10.9657	10.029	ND	39.3612	27.9725	4.31566	ND	ND	0.0713825	1.3722	5.26503	4.2332	2.81675	10.321	7.40018	2.68812	42.2265	32.2481	7.79415	ND	ND	0.0595337	0.90364	4.57315	4.55994	1.97716	9.49768	8.1178	3.50751
Finasteride	ND	ND	0.150946	0.579499	4.34396	3.1297	0.576032	8.46685	7.65972	1.61616	45.3373	29.0629	5.00396	ND	ND	0.134677	0.814835	4.31446	3.0836	0.650961	9.16338	9.63316	ND	42.0911	24.1073	3.29554	ND	ND	0.0814245	0.591436	4.30436	3.4886	1.45101	8.14309	7.00797	2.17145	41.9952	34.7441	5.64889	ND	ND	0.112155	2.28733	4.14599	3.75323	1.99691	8.31454	7.6948	4.8253
Fipronil	ND	ND	0.078081	0.208553	3.03683	0.897708	0.162802	5.4389	2.01852	0.364953	29.8181	6.9826	4.01499	ND	ND	0.0474305	0.143894	2.47691	0.747822	0.096252	5.63219	1.83455	0.0293733	27.0068	6.11747	1.92	ND	ND	0.051366	0.144268	2.86498	0.936408	0.195235	5.38249	1.68431	0.278918	25.9704	7.28992	3.45934	ND	ND	0.040789	0.544772	2.30461	0.766238	0.136928	4.88819	1.66348	0.346829
Fipronil desulfinyl	ND	ND	0.092256	0.341291	3.69013	1.52907	0.24767	6.77214	3.44934	0.518259	34.0765	11.6116	4.97249	ND	ND	0.0566063	0.23596	3.04981	1.2634	0.16256	6.76401	3.07891	0.00465725	28.0178	10.4238	3.22634	ND	ND	0.062848	0.291217	3.87609	1.60236	0.317609	6.54769	2.9315	0.52856	28.8232	11.8457	4.89213	ND	ND	0.0572185	0.702691	3.17855	1.43093	0.234185	6.31532	2.89544	0.625382
Fipronil sulfide	ND	ND	0.168982	0.940197	3.07945	2.00127	0.423458	8.08296	6.59932	1.22406	33.5284	26.5749	12.4947	ND	ND	0.138633	0.427542	3.22481	1.5403	0.329286	6.11676	5.1192	0.041342	30.4512	17.2314	12.1024	ND	ND	0.115292	0.701464	3.85353	2.55155	0.746331	5.84086	5.23614	0.919396	32.7743	26.9761	12.5905	ND	ND	0.137511	2.26486	2.62019	1.81897	0.428412	5.37922	3.82375	1.18591
Fipronil sulfone	ND	ND	0.100837	0.594437	3.58114	1.96541	0.32167	8.55682	5.67244	2.02326	31.1798	21.2214	18.4161	ND	ND	0.087075	0.304477	3.82478	1.47716	0.21845	6.65943	3.39047	0.0490102	29.45	12.2283	10.1675	ND	ND	0.083773	0.454558	4.3204	2.32895	0.444497	6.66016	3.37865	0.849287	30.1133	18.2144	14.8213	ND	ND	0.0670078	1.61117	3.1086	1.57046	0.27313	6.19771	3.1054	0.777667
Fluconazole	ND	ND	ND	ND	0.647365	0.157626	ND	1.26159	0.347628	ND	7.28044	0.57999	0.142528	ND	ND	ND	ND	0.824744	0.189627	ND	1.66177	0.42444	ND	8.87462	0.526038	0.137396	ND	ND	ND	ND	1.20184	0.174009	ND	1.17495	0.295292	ND	5.2316	0.818049	0.152556	ND	ND	ND	ND	0.990063	0.198841	ND	1.83526	0.477325	ND
Flufenacet	ND	ND	0.217733	1.08036	3.88626	3.31327	0.694457	7.38978	7.55673	1.22792	39.3581	25.1464	4.89629	ND	ND	0.119905	0.755862	3.56359	2.61172	0.51655	7.88612	7.8955	ND	35.1536	23.6132	3.28134	ND	ND	0.10317	0.542014	3.99244	2.94771	0.836471	7.86959	6.95332	1.16595	33.6413	28.8894	5.34701	ND	ND	0.0999285	1.12665	3.53747	3.12977	0.725841	7.09319	5.93006	1.63709
Flufenoxuron	ND	ND	8.42256	25.366	3.94664	4.27652	2.84069	10.481	10.1766	7.73149	37.259	45.6851	47.3794	ND	ND	11.0237	12.1876	4.18033	3.5989	4.01493	10.9074	20.7566	0.502827	41.9032	42.7588	61.1326	ND	ND	5.79745	20.7556	4.48918	3.4228	5.32172	9.3871	15.0946	8.0962	41.3974	48.0234	32.4787	ND	ND	5.2441	11.7612	2.49657	4.32749	4.60468	9.9546	10.2229	7.30972
Flumequine	ND	ND	0.0576425	0.061218	2.18757	0.363484	0.0486922	3.98753	0.853662	0.0628018	23.185	1.5464	0.200842	ND	ND	0.0440215	0.0454507	2.4392	0.350195	0.0457835	5.14921	0.79181	ND	19.9961	1.66248	0.161036	ND	ND	0.03912	0.0402253	1.46865	0.180346	0.0471037	2.34781	0.38109	0.054062	9.22338	1.33487	0.240447	ND	ND	ND	0.040556	1.71557	0.192915	0.0485365	3.3811	0.416439	0.0710653
Flumioxazin	ND	ND	ND	ND	5.62751	ND	ND	9.54393	3.21349	ND	36.4329	4.53702	0.496622	ND	ND	ND	ND	4.03405	0.783755	0.2539	10.8536	1.16204	ND	32.859	3.36545	ND	ND	ND	ND	ND	3.48905	ND	ND	6.4876	ND	ND	18.7288	0.547029	ND	ND	ND	ND	ND	3.02873	ND	ND	6.42248	ND	ND
Flunisolide	ND	ND	ND	ND	3.22434	ND	ND	5.44331	3.5605	ND	28.6467	12.3089	3.66696	ND	ND	ND	ND	2.55101	2.59714	ND	6.99649	6.04226	ND	20.8357	17.7681	3.55354	ND	ND	ND	ND	2.4835	ND	ND	5.8926	3.21008	ND	20.4348	13.7598	3.77848	ND	ND	ND	ND	2.68299	2.46993	ND	4.72785	5.21056	2.39892
Fluoxastrobin	ND	ND	ND	ND	ND	ND	ND	ND	ND	ND	ND	ND	ND	ND	ND	ND	ND	ND	ND	ND	ND	ND	ND	ND	ND	ND	ND	ND	ND	ND	ND	ND	ND	ND	ND	ND	ND	ND	ND	ND	ND	ND	ND	ND	ND	ND	ND	ND	ND
Flurtamone	ND	ND	ND	0.104771	3.10086	0.768611	0.0494943	5.52588	2.02775	0.0997468	29.1576	5.5694	1.12865	ND	ND	ND	0.0746923	2.50496	0.771923	0.03468	5.96349	2.0267	ND	28.9195	6.24753	0.645279	ND	ND	ND	0.117846	2.82645	1.84269	0.200072	5.15932	2.97679	0.330452	26.315	7.81538	1.29128	ND	ND	ND	0.0887523	1.83265	1.53473	0.205026	4.83441	3.03121	0.444693
Flusilazole	ND	ND	1.27687	5.08055	3.47086	3.64145	1.59603	6.60333	8.21953	2.90922	36.1043	33.8742	17.9781	ND	ND	0.710037	3.14674	3.02872	2.43718	1.20766	7.04851	11.0066	0.0134388	34.3946	32.8499	11.813	ND	ND	0.628224	3.73131	3.4661	2.93333	1.87712	7.42307	7.17318	3.15876	37.0218	40.0102	22.9536	ND	ND	0.663838	7.20142	2.8831	3.05874	1.72845	6.49956	5.74325	4.24002
Flutamide	ND	ND	0.0388683	0.0181065	3.46532	0.588052	0.0418825	5.52461	1.17756	0.066529	22.8142	2.30177	0.48573	ND	ND	0.0104017	0.0084285	3.05093	0.523544	0.0134548	6.15851	0.941902	ND	19.6384	2.32208	0.369629	ND	ND	0.0159515	0.0982695	3.87208	1.11945	0.100155	6.49008	1.97239	0.161187	24.0167	4.37748	1.07466	ND	ND	0.0063755	0.0828907	3.44208	0.934049	0.0554748	6.65576	1.82974	0.185625
Fluvoxamine	ND	ND	ND	0.016055	0.200558	0.061978	0.0205523	0.488432	0.120601	0.0135657	0.870175	0.535932	0.110464	ND	ND	0.00985825	0.0077605	0.182212	0.0642453	0.0276065	0.8488	0.100354	ND	3.19797	0.148987	0.0474915	ND	ND	0.198898	0.941619	0.927264	0.220266	0.396482	1.73393	1.27676	0.829989	17.0048	21.7995	8.85243	ND	ND	0.271702	2.47332	0.677524	0.234927	0.36181	2.06398	1.06453	1.02787
Gabapentin	ND	ND	2.23478	1.30725	-0.0451992	0.0780892	0.320253	-0.0367015	-0.0005445	0.172894	0.0475005	-0.00319325	0.0504548	ND	ND	3.53461	2.27281	0.0220547	0.0786975	0.35987	ND	0.101176	0.146143	0.0852682	0.0671577	0.122359	ND	ND	0.826205	0.617009	-0.007243	-0.0299998	0.241083	0.0519705	-0.0399725	0.091209	0.573556	0.0244225	0.213041	ND	ND	2.63707	1.9154	0.00131625	0.00032625	0.208265	-0.00216275	0.0595492	0.0976053
Gabapentin-Lactam	ND	ND	0.0634285	0.260001	3.18363	0.626287	0.16827	4.29496	2.15017	0.202589	29.9403	2.38449	0.565395	ND	ND	0.0152943	0.112751	2.02573	0.567779	0.0603822	12.3501	1.10887	ND	23.6704	3.35824	0.551031	ND	ND	0.0396043	0.170797	2.3752	0.731627	0.166127	4.44415	1.78612	0.336904	16.9687	4.1352	0.749653	ND	ND	ND	0.0199935	3.21425	0.702671	0.0956048	6.90922	1.5385	0.228162
Gemfibrozil	ND	ND	ND	0.0372182	3.61456	1.91488	ND	7.2552	5.16047	ND	43.3475	16.7577	6.6355	ND	ND	ND	ND	2.82729	2.88845	ND	7.33426	8.77245	ND	38.281	22.5885	4.00332	ND	ND	ND	ND	ND	ND	ND	ND	ND	ND	2.39267	ND	ND	ND	ND	ND	ND	0.041655	ND	ND	1.20555	ND	ND
Glibenclamide	ND	ND	0.10762	0.30093	3.39635	2.32051	0.408224	6.1558	5.08167	3.45045	33.3259	23.2639	25.6849	ND	ND	0.0921483	0.236191	2.93484	1.67799	0.34781	6.37089	5.09017	0.105228	31.1642	16.0798	23.6586	ND	ND	ND	ND	0.70612	0.250718	ND	1.32296	0.312231	0.0893613	3.89209	1.95606	0.823571	ND	ND	ND	ND	1.20918	0.185581	0.0911817	1.93456	0.37625	0.106952
Glimepiride	ND	ND	0.192866	1.08251	4.11002	3.30121	1.60318	8.10795	8.46816	6.13202	41.607	31.6891	36.5384	ND	ND	0.101003	0.778448	3.48495	2.90441	1.64137	8.58711	8.61011	0.0831412	33.5235	25.7066	28.0763	ND	ND	ND	ND	1.83389	1.00489	0.124451	3.01727	1.37246	0.227949	9.36803	8.52719	1.26241	ND	ND	ND	0.0951008	2.4577	0.818169	0.273983	4.14545	1.78102	1.00002
Guanylurea	ND	ND	0.207026	0.197644	0.237434	0.193154	0.195618	0.231788	0.226313	0.195028	0.203735	0.232352	0.201445	ND	ND	-0.033292	-0.0316127	-0.0115868	-0.016201	-0.0415998	-0.00515125	-0.0385235	-0.027182	0.041569	0.0589015	-0.0263662	ND	ND	0.195613	0.200207	0.221442	0.218682	0.198034	0.211154	0.223189	0.194066	0.220551	0.251154	0.205355	ND	ND	-0.00484075	-0.01788	-0.00212725	0.063888	-0.011136	-0.000174	0.00541475	-0.0216405
Harman	ND	ND	ND	ND	-1.58047	ND	ND	-1.58047	ND	ND	13.3716	-1.58047	-1.58047	ND	ND	ND	ND	ND	ND	ND	2.89912	ND	ND	6.07977	1.20359	ND	ND	ND	0.971535	1.44851	ND	9.70041	ND	9.35814	ND	1.7813	39.1322	6.17741	ND	ND	ND	0.906175	5.15228	ND	ND	ND	ND	12.2324	ND
Harmine	ND	ND	ND	0.029391	0.0579937	0.0301075	0.0310063	0.0825407	ND	ND	0.617024	0.13897	0.0449393	ND	ND	ND	ND	0.0601915	ND	ND	0.200786	0.0576178	ND	1.35232	0.0484765	0.0437695	ND	ND	0.198966	1.14336	4.17796	0.940643	1.38591	4.60856	3.70317	1.43771	38.659	26.0259	6.14392	ND	ND	0.267709	0.863686	2.35178	2.14085	1.71992	5.48187	6.67528	2.6212
Hexa(methoxymethyl)melamine	ND	ND	ND	ND	ND	ND	ND	ND	ND	ND	ND	ND	ND	ND	ND	ND	ND	ND	ND	ND	ND	ND	ND	ND	ND	ND	ND	ND	ND	ND	ND	ND	ND	0.0902795	ND	ND	0.100913	0.0942715	ND	ND	ND	ND	ND	ND	ND	ND	0.0981827	ND	ND
Hexadecylpyridinium	ND	ND	ND	ND	0.285829	0.286499	ND	ND	0.298241	0.284084	0.406076	0.484641	0.389173	ND	ND	ND	ND	0.285568	ND	ND	0.284754	0.288818	ND	0.430383	0.400683	0.370262	ND	ND	ND	ND	ND	ND	ND	ND	ND	ND	0.325732	0.314669	0.328896	ND	ND	0.282801	0.29337	ND	ND	ND	ND	ND	0.28561
Hexadecyltrimethylammonium	ND	ND	-0.00716275	-0.007288	0.0186415	0.0260007	-0.007514	0.0429685	0.0839755	0.0175947	1.04717	2.13146	1.12673	ND	ND	-0.00082475	0.00274775	0.0272893	0.0292032	0.0035065	0.193508	0.103149	0.00382475	2.43488	1.31085	1.59894	ND	ND	-0.00232825	0.00436275	0.00779875	0.003823	-0.0009595	0.0287562	0.00486325	0.000347	0.345245	0.33681	0.536351	ND	ND	0.0596298	-0.00050775	0.0163168	0.0137405	0.00473175	0.0464922	0.0592702	0.0134335
Hexazinone	ND	ND	ND	0.178545	6.84288	1.26459	0.0710985	14.2047	2.86846	0.198155	44.686	5.66078	0.85139	ND	ND	ND	0.0230435	4.57218	0.860957	0.0127093	9.20831	1.92757	ND	31.9942	3.77728	0.317193	ND	ND	ND	0.063366	8.39903	1.71285	0.160831	14.7215	3.0467	0.262899	43.835	7.0645	0.86089	ND	ND	ND	ND	5.27929	1.11311	0.105907	9.72245	2.56391	0.272843
Hydrochlorothiazide	ND	ND	ND	ND	ND	ND	ND	ND	ND	ND	ND	ND	ND	ND	ND	ND	ND	ND	ND	ND	ND	ND	ND	ND	ND	ND	ND	ND	ND	ND	ND	ND	ND	ND	ND	ND	ND	ND	ND	ND	ND	ND	ND	ND	ND	ND	ND	ND	ND
Hydroxychloroquine	ND	ND	ND	ND	ND	ND	ND	ND	ND	ND	ND	ND	ND	ND	ND	ND	ND	ND	ND	ND	ND	ND	ND	ND	ND	ND	ND	ND	ND	ND	ND	ND	ND	ND	ND	ND	ND	ND	ND	ND	ND	ND	ND	ND	ND	ND	ND	ND	ND
Icaridin	ND	ND	-0.0676385	0.00982775	3.74252	1.54194	0.0720618	7.86268	3.5647	0.096781	28.8896	8.28592	0.508364	ND	ND	-0.0342303	0.067082	3.30995	1.3913	0.130713	8.0956	3.37815	-0.0577355	30.109	8.37216	0.34793	ND	ND	0.0390318	0.106757	3.79278	1.42472	0.249668	7.64828	3.15843	0.253475	29.4484	8.53637	0.552749	ND	ND	0.0111217	0.082392	2.97122	1.67451	0.280084	6.44105	3.91246	0.321153
Imatinib	ND	ND	ND	ND	ND	ND	ND	ND	ND	ND	ND	ND	ND	ND	ND	ND	ND	ND	ND	ND	ND	ND	ND	ND	ND	ND	ND	ND	ND	ND	ND	ND	ND	ND	ND	ND	ND	ND	ND	ND	ND	ND	ND	ND	ND	ND	ND	ND	ND
Imazalil	ND	ND	ND	ND	ND	ND	ND	ND	ND	ND	ND	ND	ND	ND	ND	ND	ND	ND	ND	ND	ND	ND	ND	ND	ND	ND	ND	ND	ND	ND	ND	ND	ND	ND	ND	ND	ND	ND	ND	ND	ND	ND	ND	ND	ND	ND	ND	ND	ND
Imazapyr	ND	ND	ND	ND	0.229168	ND	ND	0.418652	0.070561	ND	0.957225	0.0622195	0.0517548	ND	ND	ND	ND	0.114053	ND	ND	0.45869	0.0545863	ND	1.45699	0.0605995	ND	ND	ND	ND	ND	ND	ND	ND	ND	ND	ND	ND	ND	ND	ND	ND	ND	ND	ND	ND	ND	ND	ND	ND
Imidacloprid	ND	ND	ND	ND	ND	ND	ND	ND	ND	ND	12.8001	ND	ND	ND	ND	ND	ND	ND	ND	10.9475	11.1352	11.2238	11.0236	14.5246	ND	11.0189	ND	ND	ND	ND	ND	ND	ND	ND	ND	ND	11.3055	ND	ND	ND	ND	ND	11.0145	ND	ND	ND	ND	11.5958	11.4922
Imidacloprid-guanidine	ND	ND	ND	ND	ND	ND	ND	ND	ND	ND	ND	ND	ND	ND	ND	ND	ND	ND	ND	ND	0.191561	ND	ND	ND	0.207299	ND	ND	ND	ND	ND	ND	ND	ND	ND	ND	ND	ND	ND	ND	ND	ND	ND	ND	ND	ND	ND	ND	0.182397	ND
Imidacloprid-urea	ND	ND	ND	ND	2.43309	1.52473	ND	3.74911	1.80555	1.43024	14.3349	2.45899	1.49516	ND	ND	ND	ND	2.85185	1.50963	ND	5.06222	1.90796	ND	16.6904	2.62018	1.48538	ND	ND	ND	ND	3.03208	1.56745	ND	4.39788	1.89806	1.43599	11.6777	3.02359	1.6062	ND	ND	ND	ND	3.27524	1.59474	ND	5.05357	2.02943	1.4566
Iminostilbene	ND	ND	ND	ND	0.0565522	ND	ND	0.09174	ND	ND	10.6259	2.56329	0.118149	ND	ND	ND	ND	0.0869687	ND	ND	0.133633	ND	ND	6.65843	0.576403	0.054536	ND	ND	0.0526682	0.301604	0.0671285	0.0642862	0.0630892	0.21002	0.209832	0.262638	11.2211	13.5715	4.07185	ND	ND	0.048905	0.432435	0.0694917	0.080232	ND	0.340463	0.812338	0.199658
Indole-3-acetic acid	ND	ND	ND	ND	ND	ND	ND	ND	ND	ND	ND	ND	ND	ND	ND	ND	ND	ND	ND	ND	ND	ND	ND	ND	ND	ND	ND	ND	ND	ND	ND	ND	ND	ND	ND	ND	ND	ND	ND	ND	ND	ND	ND	ND	ND	ND	ND	ND	ND
Indoxacarb	ND	ND	4.53491	13.551	4.71088	4.0099	3.47895	6.22558	9.42633	6.47821	44.0271	40.8228	38.8865	ND	ND	2.65722	8.77651	3.89002	3.70836	1.73448	9.63934	15.3775	0.177631	36.0484	40.0839	37.7118	ND	ND	1.63417	14.0215	5.20848	3.22763	4.14009	9.2252	11.5309	4.84037	43.1663	48.6632	41.0139	ND	ND	1.21892	13.5407	4.16908	3.09448	2.06205	9.47263	9.21612	7.46191
Irgarol	ND	ND	0.065075	0.552885	3.58371	2.09332	0.299284	7.5679	5.15428	0.413216	39.6034	17.604	2.30443	ND	ND	0.0332397	0.414517	3.8809	1.91973	0.414898	8.20619	6.1158	ND	35.7116	18.1893	1.61971	ND	ND	0.388813	2.4612	4.31545	3.83919	2.41873	8.26072	8.97156	3.17789	37.9119	41.924	12.2527	ND	ND	0.344649	3.01612	3.76863	4.38818	3.24864	8.24472	9.37908	4.08098
ISO E Super	ND	ND	ND	ND	0.154907	ND	ND	2.52892	0.785892	ND	18.0475	18.3032	13.839	ND	ND	0.870391	6.20194	ND	ND	ND	1.88754	4.80996	ND	12.207	18.8934	26.897	ND	ND	ND	1.16034	ND	ND	ND	1.24762	ND	ND	13.3565	18.1958	14.7779	ND	ND	0.971202	12.6533	ND	ND	ND	0.969777	1.95877	0.312057
Isophorone diamine	ND	ND	ND	ND	ND	ND	ND	ND	ND	ND	ND	ND	ND	ND	ND	ND	ND	ND	ND	ND	ND	ND	ND	ND	ND	ND	ND	ND	ND	ND	ND	ND	ND	ND	ND	ND	ND	ND	ND	ND	ND	ND	ND	ND	ND	ND	ND	ND	ND
Isoproturon	ND	ND	0.0546615	0.171185	3.75207	1.14633	0.103181	6.81078	2.43022	0.184118	32.1588	5.08182	0.511431	ND	ND	0.0174277	0.114986	3.57323	1.00777	0.1196	7.69512	2.19106	-0.00315625	31.1435	5.36261	0.374224	ND	ND	0.0177387	0.0818273	3.75991	1.34658	0.14906	7.09264	2.49178	0.218042	30.0157	6.00422	0.526038	ND	ND	0.009525	0.0542287	3.3827	1.15949	0.12603	7.01272	2.49625	0.334283
Isoxaben	ND	ND	0.184557	0.748778	5.4603	3.51867	0.642152	10.1497	7.14514	0.950366	45.3663	17.1628	3.58522	ND	ND	0.068766	0.437873	4.98941	2.80874	0.427034	10.5263	6.95726	ND	39.4957	16.2607	2.56822	ND	ND	0.0665445	0.485667	5.61911	3.68975	1.00987	10.0309	6.39324	1.15542	42.8331	19.5927	3.82919	ND	ND	0.0385013	0.727048	4.40872	3.58108	0.817016	9.25122	6.76105	1.70583
Ivermectin B1a	ND	ND	0.920187	3.89843	3.64871	3.20714	1.98551	8.84683	9.70775	7.91353	36.6471	40.3428	38.4512	ND	ND	0.55146	1.57456	4.06908	3.2901	1.94395	9.41501	8.68705	0.792982	42.1558	35.8894	39.3927	ND	ND	0.549888	7.28748	5.36491	4.03518	3.05585	5.43833	9.83803	6.20933	39.5327	51.1922	42.9191	ND	ND	0.429394	0.86209	4.3261	3.23216	2.48841	8.48462	6.64357	4.93324
Ketamine	ND	ND	ND	ND	0.146616	ND	ND	0.188146	ND	ND	0.378556	ND	ND	ND	ND	ND	ND	0.155566	ND	ND	ND	ND	ND	0.477156	ND	ND	ND	ND	0.145905	0.260402	2.50214	1.25498	0.36527	5.00975	3.21885	0.516356	23.2862	10.6996	1.39683	ND	ND	ND	0.215196	2.53434	1.56353	0.537623	4.94026	3.72136	0.557114
Ketoconazole	ND	ND	ND	0.0730092	0.118643	0.0882472	0.0729708	0.183818	0.0945905	ND	2.73732	2.59675	0.13388	ND	ND	-0.0922403	-0.0922403	0.0241613	-0.00506	-0.00600125	0.247278	0.0512482	-0.0922403	9.0478	0.93724	0.028196	ND	ND	0.129605	1.34684	0.666423	0.307417	0.495068	1.42478	2.47091	1.2207	21.1845	44.7452	14.7093	ND	ND	0.127104	5.49551	0.63454	0.48068	0.559172	2.26232	2.83932	1.69915
Ketoprofen	ND	ND	0.0360705	0.0542815	3.05827	0.485038	0.0499773	6.18273	1.11387	0.0625768	18.6617	2.13562	0.320472	ND	ND	0.024475	0.0349925	3.50497	0.425256	0.0507815	6.80789	0.780739	ND	26.7694	2.3614	0.210426	ND	ND	ND	ND	0.0382863	ND	ND	0.0403655	0.0268433	ND	0.0911045	ND	0.0243303	ND	ND	ND	ND	0.0352852	ND	0.0213595	0.0502812	ND	ND
L-Thyroxine	ND	ND	ND	ND	ND	ND	ND	ND	ND	ND	0.893888	1.21344	0.781871	ND	ND	ND	ND	ND	ND	ND	ND	ND	ND	2.1109	0.18079	0.394664	ND	ND	ND	ND	ND	ND	ND	ND	ND	ND	0.283894	0.483089	0.478442	ND	ND	ND	ND	ND	ND	ND	ND	ND	ND
Labetalol	ND	ND	ND	ND	ND	ND	ND	0.121711	ND	ND	ND	ND	ND	ND	ND	ND	ND	ND	ND	ND	0.157403	ND	ND	0.493239	ND	ND	ND	ND	ND	ND	0.219262	ND	ND	0.293973	ND	ND	0.327475	0.25065	ND	ND	ND	ND	ND	0.403615	ND	ND	0.764054	0.140364	ND
Lamotrigine	ND	ND	ND	ND	ND	ND	ND	ND	ND	ND	ND	ND	ND	ND	ND	ND	ND	ND	ND	ND	ND	ND	ND	ND	ND	ND	ND	ND	ND	ND	ND	ND	ND	ND	ND	ND	3.57436	ND	ND	ND	ND	ND	ND	ND	ND	ND	0.0244698	ND	ND
Lauramidopropylbetaine	ND	ND	0.117503	ND	1.30317	0.0779782	ND	-0.148129	0.0408805	ND	0.644656	2.16992	-0.148129	ND	ND	ND	ND	-1.03969	1.23948	ND	-1.01939	ND	ND	0.225069	0.438508	0.229642	ND	ND	ND	ND	ND	0.38965	0.247935	0.137148	ND	ND	ND	ND	1.59475	ND	ND	-0.0740513	-0.421085	-0.641377	-0.421085	-0.421085	0.44027	-0.421085	-0.421085
Lauric isopropanolamide	ND	ND	0.737934	2.51494	4.62531	3.80488	1.55277	6.47367	8.62834	3.1262	43.6474	32.993	12.0363	ND	ND	0.36503	2.13181	3.47268	3.40268	2.40846	9.16963	11.323	0.0145275	36.277	31.3556	10.5778	ND	ND	0.362677	3.96638	5.11508	3.32446	2.64627	8.80087	10.1791	3.37627	41.1325	40.0466	14.5236	ND	ND	0.32357	9.00134	4.01621	3.16298	4.13109	8.50848	8.6277	6.05836
Lauryl diethanolamide	ND	ND	0.135759	0.501289	3.48956	2.86514	0.377651	7.37291	7.61856	1.11572	40.6785	25.468	3.73456	ND	ND	-0.055325	0.519173	3.53688	2.51378	0.390836	7.66591	7.50187	-0.103407	36.9762	23.9279	3.0081	ND	ND	-0.100416	0.558755	3.5986	3.41983	1.02587	7.00697	5.54583	1.90567	36.6742	28.5626	5.17256	ND	ND	-0.113669	2.69016	3.34021	3.09934	1.12549	6.86307	6.39291	3.7948
Lenacil	ND	ND	0.128046	ND	2.54355	0.688894	0.198627	6.05197	1.42795	ND	38.7478	5.33087	1.50025	ND	ND	ND	ND	2.65357	0.622336	ND	9.82506	1.70139	ND	27.9517	5.1204	1.22197	ND	ND	ND	ND	2.75337	1.93173	ND	6.7071	4.80631	1.6351	31.6625	20.0456	8.14674	ND	ND	ND	1.2009	2.78909	2.54365	1.23071	6.80198	4.66813	2.80447
Lidocaine	ND	ND	ND	ND	ND	ND	ND	ND	ND	ND	0.050466	ND	ND	ND	ND	ND	ND	ND	ND	ND	ND	ND	ND	0.047974	ND	ND	ND	ND	ND	ND	0.056616	0.0713155	ND	0.074353	0.0774585	ND	0.44103	1.11503	0.079683	ND	ND	ND	ND	0.07077	ND	ND	0.111757	0.0493563	ND
Lincomycin	ND	ND	ND	ND	ND	ND	ND	ND	ND	ND	ND	ND	ND	ND	ND	ND	ND	ND	ND	ND	ND	ND	ND	ND	ND	ND	ND	ND	ND	ND	ND	ND	ND	ND	ND	ND	ND	ND	ND	ND	ND	ND	ND	ND	ND	ND	ND	ND	ND
Linuron	ND	ND	0.12919	0.453007	5.56494	2.57805	0.481791	9.39078	5.45759	0.603968	30.3162	12.2711	1.68742	ND	ND	0.04203	0.392842	4.56425	2.24952	0.254888	10.276	5.14237	ND	35.6275	13.848	1.83311	ND	ND	0.0129645	0.282512	4.95754	2.58091	0.578819	9.46284	4.92537	0.866355	37.3393	13.9186	1.75594	ND	ND	ND	0.0999735	4.46538	2.68336	0.425617	9.2053	5.21057	0.775161
Loperamide	ND	ND	ND	ND	ND	ND	ND	ND	ND	ND	0.0619517	0.0608542	ND	ND	ND	ND	ND	ND	ND	ND	ND	ND	ND	0.0936055	ND	0.0597328	ND	ND	ND	ND	ND	ND	ND	ND	ND	ND	0.10974	0.113476	0.0899568	ND	ND	ND	ND	ND	ND	ND	ND	ND	ND
Lorazepam	ND	ND	ND	ND	ND	ND	ND	ND	ND	ND	ND	ND	ND	ND	ND	ND	ND	ND	ND	ND	ND	ND	ND	ND	ND	ND	ND	ND	ND	ND	ND	ND	ND	ND	ND	ND	ND	ND	ND	ND	ND	ND	ND	ND	ND	ND	ND	ND	ND
Losartan	ND	ND	ND	ND	0.979417	0.174972	ND	2.19784	0.707641	0.0123453	6.28574	3.50267	1.36405	ND	ND	ND	ND	0.837494	0.223356	ND	3.42368	0.685287	ND	16.7407	1.67994	0.781805	ND	ND	ND	ND	0.0453845	ND	ND	0.0708348	0.174906	ND	0.195583	0.592193	0.167056	ND	ND	ND	ND	0.421409	ND	ND	0.862743	0.0220778	ND
m-Xylene-4-sulfonic acid	ND	ND	ND	ND	ND	ND	ND	ND	ND	ND	0.0556833	0.0472905	0.0496135	ND	ND	ND	ND	0.039794	ND	ND	0.0675413	ND	ND	0.410562	0.042127	0.0396613	ND	ND	ND	ND	ND	ND	ND	ND	ND	ND	ND	ND	ND	ND	ND	ND	ND	ND	ND	ND	ND	ND	ND
MCPA	ND	ND	0.00689325	ND	0.17809	ND	ND	0.384989	0.0203657	ND	0.950804	0.20378	0.104142	ND	ND	ND	ND	0.260272	ND	ND	0.385273	0.0222413	ND	1.87588	0.134047	0.0186505	ND	ND	ND	ND	ND	ND	ND	ND	ND	ND	ND	ND	ND	ND	ND	ND	ND	ND	ND	ND	ND	ND	ND
Mebendazole	ND	ND	0.0953312	0.174752	2.2756	0.822647	0.14504	4.839	1.77164	0.211963	31.1765	4.39984	0.636122	ND	ND	0.0887975	0.149339	2.29535	0.890646	0.144685	5.09987	2.12963	ND	28.7263	5.02206	0.52624	ND	ND	0.102945	0.294627	2.79157	1.43847	0.3313	5.65392	3.24896	0.459485	32.6407	13.5608	1.65765	ND	ND	0.0980295	0.191366	2.62129	1.54165	0.382209	6.0463	3.30683	0.780663
Mebeverine	ND	ND	ND	ND	ND	ND	ND	ND	0.0422835	ND	0.049236	0.0425465	ND	ND	ND	ND	ND	ND	0.05334	ND	ND	ND	ND	0.0729662	ND	ND	ND	ND	ND	0.0431518	ND	ND	0.0417607	0.042729	0.0437242	0.0416043	0.075798	0.403544	0.0850752	ND	ND	ND	0.0414925	ND	0.0423207	ND	ND	ND	ND
Medroxyprogesteroneacetate	ND	ND	ND	ND	8.5234	8.62584	ND	40.2002	39.6672	ND	183.562	124.36	16.7341	ND	ND	ND	ND	16.6621	5.8608	ND	37.247	47.5434	ND	141.325	115.799	ND	ND	ND	ND	ND	21.6188	14.074	ND	44.7465	36.092	2.87605	150.519	148.509	29.5889	ND	ND	ND	1.89006	14.1957	10.1328	ND	45.4454	35.9584	4.35952
Melamine	ND	ND	ND	ND	ND	ND	ND	ND	ND	ND	ND	ND	ND	ND	ND	ND	ND	ND	ND	ND	ND	ND	ND	ND	ND	ND	ND	ND	ND	ND	ND	ND	ND	ND	ND	ND	0.102039	0.0398045	ND	ND	ND	ND	ND	ND	ND	ND	ND	ND	ND
Melperon	ND	ND	ND	ND	ND	ND	ND	ND	ND	ND	ND	ND	ND	ND	ND	ND	ND	ND	ND	ND	ND	ND	ND	ND	ND	ND	ND	ND	ND	ND	ND	ND	ND	ND	ND	ND	ND	ND	ND	ND	ND	ND	ND	ND	ND	ND	ND	ND	ND
Memantine	ND	ND	ND	ND	ND	ND	ND	ND	ND	ND	ND	ND	ND	ND	ND	ND	ND	ND	ND	ND	ND	ND	ND	ND	ND	ND	ND	ND	ND	ND	ND	ND	ND	0.470923	ND	ND	6.57559	3.97697	ND	ND	ND	ND	ND	ND	ND	ND	1.10797	ND	ND
Mepiquat	ND	ND	-0.0581172	-0.0581172	0.050035	-0.0204337	-0.0581172	ND	-0.0581172	-0.0581172	-0.008445	ND	0.02748	ND	ND	-0.033603	-0.033603	ND	-0.033603	-0.033603	ND	-0.033603	-0.033603	0.0295802	-0.033603	-0.0152043	ND	ND	ND	ND	ND	ND	ND	ND	ND	ND	0.0879453	ND	ND	ND	ND	ND	ND	ND	ND	ND	0.049191	ND	ND
Mesotrione MNBA	ND	ND	0.150287	ND	ND	ND	ND	ND	ND	ND	0.133096	ND	ND	ND	ND	0.120165	ND	ND	ND	0.114123	0.124585	ND	0.115619	0.126968	ND	ND	ND	ND	ND	0.112975	ND	ND	0.132687	0.174928	ND	ND	ND	0.128588	ND	ND	ND	0.120404	ND	0.125825	ND	ND	0.191376	ND	ND
Metalaxyl	ND	ND	0.013232	0.00140875	2.9346	1.20921	0.0891988	7.39745	3.69903	0.232355	35.5542	10.2932	0.855919	ND	ND	0.004761	0.191998	2.52645	1.39562	0.17137	7.41738	4.1972	ND	28.186	11.7731	0.553502	ND	ND	ND	0.0003595	3.12838	0.863372	0.270896	6.66607	2.9478	0.21358	27.0849	9.69194	0.572585	ND	ND	ND	0.0505722	2.32597	1.50276	0.290769	6.27645	4.01706	0.477869
Metazachlor	ND	ND	0.0537908	0.258678	5.33811	2.19777	0.230218	9.18029	4.72869	0.362469	40.3542	10.4557	1.01222	ND	ND	ND	0.149361	4.8917	1.91973	0.1775	10.1609	4.60629	ND	38.7475	10.8958	0.738893	ND	ND	ND	0.212166	4.86682	2.39757	0.368039	8.66768	4.73406	0.449895	38.2746	13.1911	1.20483	ND	ND	ND	0.0732982	4.73462	2.40009	0.337241	8.6343	4.95323	0.650537
Metazachlor BH 479-11	ND	ND	ND	ND	1.04414	0.0434457	ND	0.948946	0.411457	ND	7.52443	0.326483	0.0170998	ND	ND	ND	ND	0.589263	0.0536512	ND	5.10682	0.165914	ND	9.96651	0.357495	0.0186602	ND	ND	ND	ND	0.995059	0.102174	7.375e-05	1.20012	0.434789	0.016438	4.66377	1.48797	0.080346	ND	ND	ND	ND	2.26688	0.114088	ND	4.12514	0.346247	0.0310158
Metazachlor BH 479-9	ND	ND	ND	ND	ND	ND	ND	ND	ND	ND	ND	ND	ND	ND	ND	ND	ND	ND	ND	ND	ND	ND	ND	0.960904	ND	ND	ND	ND	ND	ND	ND	ND	ND	ND	ND	ND	ND	ND	ND	ND	ND	ND	ND	ND	ND	ND	ND	ND	ND
Metazachlor BH479-12	ND	ND	ND	ND	ND	ND	ND	ND	ND	ND	ND	ND	ND	ND	ND	ND	ND	ND	ND	ND	ND	ND	ND	0.157516	ND	ND	ND	ND	ND	ND	ND	ND	ND	ND	ND	ND	ND	ND	ND	ND	ND	ND	ND	ND	ND	ND	ND	ND	ND
Metazachlor OA	ND	ND	ND	ND	ND	ND	ND	ND	ND	ND	ND	ND	ND	ND	ND	ND	ND	ND	ND	ND	ND	ND	ND	ND	ND	ND	ND	ND	ND	ND	ND	ND	ND	ND	ND	ND	ND	ND	ND	ND	ND	ND	ND	ND	ND	ND	ND	ND	ND
Metconazole	ND	ND	0.322269	1.50214	3.3856	2.83647	0.786509	6.88978	6.31617	1.22018	40.6703	25.4608	5.89861	ND	ND	0.197282	1.12374	3.25035	2.491	0.946501	7.502	8.0566	ND	37.8398	25.4429	4.66567	ND	ND	0.173073	1.07234	3.43752	2.7632	1.61433	6.87071	5.73012	1.82215	39.821	32.4603	7.1906	ND	ND	0.159274	1.93224	3.0603	2.89624	1.62551	6.63704	6.34306	2.54037
Metformin	ND	ND	ND	ND	ND	ND	ND	ND	ND	ND	ND	ND	ND	ND	ND	ND	ND	ND	ND	ND	ND	ND	ND	ND	ND	ND	ND	ND	ND	ND	ND	ND	ND	ND	ND	ND	ND	ND	ND	ND	ND	ND	ND	ND	ND	ND	ND	ND	ND
Methiocarb	ND	ND	0.0720015	0.364503	0.779275	0.133977	ND	2.18793	0.471874	ND	21.343	6.65618	0.718966	ND	ND	0.0318242	0.220388	0.983078	0.0511293	ND	2.543	0.876615	ND	18.6384	6.18133	0.146647	ND	ND	0.0055405	0.198998	1.54167	1.45273	0.0929212	2.99647	2.76525	0.247803	21.5486	11.0058	1.25535	ND	ND	ND	0.0516348	0.833694	1.00737	0.110997	3.08299	2.32918	0.191862
Methiocarb-sulfoxide phenol	ND	ND	ND	ND	0.323177	ND	ND	0.439667	ND	ND	2.53136	0.237887	ND	ND	ND	ND	ND	0.292315	ND	ND	0.63512	ND	ND	2.07629	0.178094	ND	ND	ND	ND	ND	0.393608	ND	ND	0.620613	0.246749	ND	2.55876	0.361841	0.136084	ND	ND	ND	ND	0.409215	ND	ND	0.747992	0.257625	ND
Methomyl	ND	ND	ND	ND	0.023317	ND	ND	0.748467	ND	ND	3.9358	ND	ND	ND	ND	ND	ND	0.124422	ND	ND	0.914672	ND	ND	4.21857	ND	ND	ND	ND	ND	ND	0.446287	ND	ND	0.752388	ND	ND	3.5147	ND	ND	ND	ND	ND	ND	0.389618	ND	ND	0.579605	ND	ND
Methotrexate	ND	ND	ND	ND	ND	ND	ND	ND	ND	ND	ND	ND	ND	ND	ND	ND	ND	ND	ND	ND	ND	ND	ND	ND	ND	ND	ND	ND	ND	ND	ND	ND	ND	ND	ND	ND	ND	ND	ND	ND	ND	ND	ND	ND	ND	ND	ND	ND	ND
Methyl parathion	ND	ND	ND	ND	6.28977	1.32811	ND	5.84129	ND	ND	35.8978	7.45669	ND	ND	ND	ND	ND	2.84849	ND	ND	12.8845	1.70276	ND	42.0092	14.328	ND	ND	ND	ND	ND	ND	2.37777	ND	8.23969	5.03415	ND	44.34	11.7891	ND	ND	ND	ND	ND	4.34209	ND	ND	10.3601	5.15087	1.12062
Methylchloroisothiazolinone	ND	ND	ND	ND	ND	ND	ND	ND	ND	ND	ND	ND	ND	ND	ND	ND	ND	ND	ND	ND	ND	ND	ND	ND	ND	ND	ND	ND	ND	ND	ND	ND	ND	ND	ND	ND	ND	ND	ND	ND	ND	ND	ND	ND	ND	ND	ND	ND	ND
Methyldesphenylchloridazon	ND	ND	ND	ND	ND	ND	ND	ND	ND	ND	0.525011	ND	ND	ND	ND	ND	ND	0.111394	ND	ND	0.138199	ND	ND	0.601149	0.087342	ND	ND	ND	ND	ND	ND	ND	ND	ND	ND	ND	0.745445	ND	ND	ND	ND	ND	ND	0.127585	ND	ND	0.201236	ND	ND
Methylparaben	ND	ND	24.5898	21.706	11.2929	24.3319	20.2021	12.18	20.2976	26.2024	21.9763	9.64424	-57.2271	ND	ND	4.37733	1.31649	-38.3439	1.67881	-34.6882	6.49869	-67.4876	-52.0147	5.24882	-2.62287	3.56075	ND	ND	14.3158	1.70406	-16.6528	-40.0031	11.0581	-0.428793	6.9056	14.5172	2.04468	12.3146	10.9051	ND	ND	0.974853	2.15725	0.398335	1.7533	3.32229	-0.483161	-68.7791	-68.7791
Methyltriphenylphosphonium	ND	ND	ND	ND	0.0532943	0.0551773	ND	0.05945	0.0636605	0.0489625	0.073034	0.0696625	ND	ND	ND	ND	ND	ND	0.0509285	ND	0.0924712	0.0640277	ND	0.311274	0.059362	ND	ND	ND	ND	ND	0.073129	0.082692	ND	0.0757198	0.113004	0.05161	0.0999013	0.30234	0.07775	ND	ND	ND	0.0496427	0.068427	0.09545	0.074105	0.103542	0.178506	0.0789355
Metobromuron	ND	ND	ND	ND	4.25449	0.890965	ND	8.15019	2.6907	ND	31.876	5.30648	0.149253	ND	ND	ND	ND	3.74169	0.707347	ND	8.13207	2.22883	ND	33.3682	5.46681	0.0920133	ND	ND	ND	ND	4.0341	0.918318	ND	7.87583	2.5136	ND	31.9866	5.64865	0.029532	ND	ND	ND	ND	3.6039	0.851009	ND	7.85309	2.42679	ND
Metolachlor	ND	ND	0.226549	0.805023	3.95201	2.58301	0.621104	7.95274	6.3394	1.19086	42.1025	23.4162	4.7021	ND	ND	0.173616	0.64834	3.62396	2.39921	0.597343	8.36372	7.72642	ND	38.4059	22.9002	2.9284	ND	ND	0.10836	0.647067	3.79912	2.44206	1.04859	7.65533	5.39922	1.52808	39.3243	27.119	5.57196	ND	ND	0.118641	1.11927	3.48691	2.83201	1.12577	7.48825	6.30423	2.03459
Metolachlor CGA 357704	ND	ND	0.0758947	0.362417	4.03864	2.15591	0.312382	6.93649	4.76942	0.657976	37.7724	12.5029	2.74078	ND	ND	0.050584	0.218549	3.18334	1.49082	0.193755	6.89899	3.98714	ND	28.9834	11.1076	1.2324	ND	ND	1.22347	5.76562	4.17113	3.57494	4.66184	7.95671	8.12042	6.71297	36.2621	39.0979	18.7454	ND	ND	0.764412	3.15069	3.21499	3.11218	2.92222	6.7316	7.10978	5.03244
Metolachlor CGA 368208	ND	ND	ND	ND	ND	ND	ND	0.0312793	0.0319858	ND	0.043891	0.0247898	0.0286475	ND	ND	ND	ND	ND	ND	ND	0.0602915	ND	ND	0.502344	ND	ND	ND	ND	ND	ND	ND	ND	ND	ND	ND	ND	ND	ND	ND	ND	ND	ND	ND	ND	ND	ND	ND	ND	ND
Metolachlor ESA	ND	ND	0.0332645	ND	0.247111	0.092826	ND	0.416654	0.205328	ND	0.542582	0.38593	0.0622585	ND	ND	ND	ND	0.116831	0.0671178	ND	1.24124	0.265658	ND	8.3273	0.173301	0.0307135	ND	ND	ND	ND	0.0264262	ND	ND	0.0386263	0.0505988	0.0254215	0.035744	0.0480055	0.0363715	ND	ND	ND	ND	0.120066	ND	ND	0.171589	0.02675	ND
Metolachlor OA	ND	ND	ND	ND	0.105852	ND	ND	0.229368	ND	ND	0.653102	0.276109	0.0801338	ND	ND	ND	ND	0.115174	ND	ND	0.186722	ND	ND	1.51885	0.134953	0.0543798	ND	ND	ND	ND	0.0518467	ND	ND	ND	ND	ND	ND	ND	ND	ND	ND	ND	ND	ND	ND	ND	0.0751342	ND	ND
Metoprolol	ND	ND	ND	0.09493	ND	0.0955437	ND	ND	0.0954622	ND	ND	ND	ND	ND	ND	ND	ND	ND	ND	ND	ND	ND	ND	0.0992907	ND	ND	ND	ND	ND	ND	0.16351	ND	ND	0.238458	0.0951218	ND	0.313994	0.21127	ND	ND	ND	ND	ND	0.25056	ND	ND	0.458989	0.10493	ND
Metoprolol acid	ND	ND	ND	ND	ND	ND	ND	ND	ND	ND	ND	ND	ND	ND	ND	ND	ND	ND	ND	ND	ND	ND	ND	ND	ND	ND	ND	ND	ND	ND	ND	ND	ND	ND	ND	ND	ND	ND	ND	ND	ND	ND	ND	ND	ND	ND	ND	ND	ND
Metribuzin	ND	ND	ND	0.0597452	1.60246	0.0896892	ND	2.91884	0.164412	0.0329897	12.0935	0.535085	0.10692	ND	ND	ND	0.040393	1.88259	0.0821527	0.0285688	7.11978	0.212096	ND	12.6021	0.569917	0.0581472	ND	ND	ND	0.039011	1.69088	0.184677	0.0381325	2.62542	0.357353	0.0456577	7.72398	0.49822	0.0862433	ND	ND	0.0274243	0.030578	1.70546	0.164244	0.0302587	3.21586	0.401524	0.0514763
Michler's ketone	ND	ND	0.223148	1.40631	5.20306	4.08476	0.881815	10.6246	8.53752	1.75869	54.9649	31.4525	8.42332	ND	ND	0.124332	0.91503	4.89148	3.17462	0.802419	10.1473	10.515	ND	41.015	30.8937	5.79556	ND	ND	0.058547	1.11922	5.10976	3.67457	1.24748	9.73707	6.64531	2.17192	51.3015	36.5253	10.4687	ND	ND	0.0321845	1.74869	4.42482	3.55035	1.09288	9.21765	6.74236	2.60143
Miconazole	ND	ND	0.132875	1.21493	3.6292	3.2203	0.49741	6.8259	7.47574	1.50503	29.1266	21.7105	6.30891	ND	ND	0.104434	0.901987	2.77603	2.56089	0.513381	8.13144	8.17323	0.099859	30.3558	23.1603	5.38189	ND	ND	17.6801	25.0858	4.63818	5.01603	5.15405	9.23664	9.92061	7.71555	41.1759	47.4862	38.3162	ND	ND	18.6162	25.0851	3.90085	5.18175	4.47229	8.90518	10.0818	8.52299
Mirtazapine	ND	ND	-13.0228	-13.0228	8.23723	-7.48268	-13.0228	-109.196	30.8622	-13.0228	-13.0228	-46.9671	-109.196	ND	ND	-31.9242	-31.9242	-41.5988	-31.9242	-11.5001	-46.6265	-31.9242	-31.9242	8.10647	-18.5797	-31.9242	ND	ND	2.90241	-7.68557	-7.55757	-5.84553	-7.68557	9.90492	-7.68557	-7.68557	-7.55757	-0.341559	-7.68557	ND	ND	-136.768	-136.768	22.7581	-97.6061	-117.455	ND	9.51816	-133.468
Monensin	ND	ND	0.608369	2.99555	4.54516	3.47818	1.65972	8.45521	8.75216	3.9613	32.7566	32.5033	24.7912	ND	ND	0.0925865	1.07636	4.17154	2.94773	1.41514	9.5678	11.9931	0.080994	36.1005	31.0999	12.4602	ND	ND	0.0441592	2.01263	6.08983	4.83041	4.66669	9.02046	9.53425	4.65844	44.2391	47.0761	6.97647	ND	ND	0.0485922	5.19371	4.5399	4.35454	4.08268	9.54461	9.17442	8.58054
Montelukast	ND	ND	ND	ND	ND	ND	ND	ND	ND	ND	ND	ND	ND	ND	ND	ND	ND	ND	ND	ND	ND	ND	ND	ND	ND	ND	ND	ND	ND	ND	ND	ND	ND	ND	ND	ND	ND	ND	ND	ND	ND	ND	ND	ND	ND	ND	ND	ND	ND
N-Acetyl-4-aminoantipyrine	ND	ND	ND	ND	ND	ND	ND	0.002768	ND	ND	0.404852	ND	ND	ND	ND	ND	ND	ND	ND	ND	0.095964	ND	ND	0.806838	0.00058075	ND	ND	ND	ND	ND	0.0251977	ND	ND	0.0449608	ND	ND	0.570773	0.0578205	ND	ND	ND	ND	ND	0.040795	ND	ND	0.190461	ND	ND
N-Butylbenzenesulfonamide	ND	ND	-0.142944	-0.100737	2.70068	0.377779	-0.11118	5.1795	0.943763	-0.128571	17.9186	1.28455	-0.0813077	ND	ND	-0.0812463	-0.0812463	2.86314	0.389376	-0.0743675	5.50434	0.817377	-0.0812463	21.095	1.19249	-0.0505018	ND	ND	-0.0420875	-0.023717	3.07197	0.632457	-0.010252	5.51644	1.02523	-0.00613525	17.4212	1.3043	0.130386	ND	ND	-0.10265	-0.10265	2.76428	0.447463	-0.10265	5.38466	0.892387	-0.10265
N-Cyclohexyl-2-benzothiazole-amine	ND	ND	0.0785485	0.448448	4.36251	2.41122	0.419123	8.75313	5.61495	0.609311	47.3025	15.4259	2.38644	ND	ND	0.050014	0.321747	4.25471	2.21146	0.361588	9.58992	5.89027	ND	40.889	15.8072	1.89694	ND	ND	1.09218	6.64549	4.71473	4.11508	3.52626	9.41897	9.51089	5.99512	49.5619	50.4613	24.5018	ND	ND	0.870681	4.50255	4.33657	4.51385	3.71145	9.31543	9.68786	7.44336
N-Cyclohexyl-2-benzothiazole-sulfenamide	ND	ND	ND	ND	ND	ND	ND	ND	ND	ND	ND	ND	ND	ND	ND	ND	ND	ND	ND	ND	ND	ND	ND	ND	ND	ND	ND	ND	ND	ND	ND	ND	ND	ND	ND	ND	ND	ND	ND	ND	ND	ND	ND	ND	ND	ND	ND	ND	ND
N-Ethyl-o-toluenesulfonamide	ND	ND	ND	ND	1.48233	0.16147	ND	2.83873	0.293918	ND	9.10529	0.313392	0.014225	ND	ND	ND	ND	1.5293	0.0239628	ND	4.10331	0.12996	ND	9.03461	0.321708	ND	ND	ND	ND	ND	1.57548	0.090453	ND	2.7407	0.246614	ND	6.59392	0.319111	ND	ND	ND	ND	ND	1.4543	0.0552977	ND	2.77366	0.18	ND
N-Formyl-4-aminoantipyrine	ND	ND	ND	ND	-21.8052	ND	ND	-21.8052	57.885	ND	ND	-21.8052	-21.8052	ND	ND	ND	ND	ND	ND	ND	ND	ND	ND	ND	ND	ND	ND	ND	ND	ND	ND	ND	ND	ND	ND	ND	ND	ND	ND	ND	ND	-19.9627	-19.9627	ND	-19.9627	-19.9627	ND	-19.9627	-19.9627
N-isopropyl-N’-phenyl-p-phenylenediamine	ND	ND	ND	ND	ND	ND	ND	ND	ND	ND	ND	ND	ND	ND	ND	ND	ND	ND	ND	ND	ND	ND	ND	ND	ND	ND	ND	ND	ND	ND	ND	ND	ND	ND	ND	ND	ND	6.80641	ND	ND	ND	ND	ND	ND	ND	ND	ND	ND	ND
N-Methyldodecylamine	ND	ND	ND	ND	ND	ND	ND	ND	ND	ND	0.873808	0.227516	ND	ND	ND	ND	ND	ND	ND	ND	0.0132117	0.15802	ND	1.15747	0.184149	ND	ND	ND	0.665265	ND	ND	ND	ND	ND	ND	ND	0.985912	0.208998	0.102013	ND	ND	0.113936	0.316048	ND	ND	ND	0.0378967	ND	ND
N-Phenyl-1-naphthylamine	ND	ND	2.5e-05	0.314588	0.458338	0.581409	0.0121315	1.15047	2.37231	0.116867	4.5109	5.10639	1.2665	ND	ND	0.14678	0.158003	0.303658	0.292614	ND	1.5916	1.36171	ND	3.00262	3.22717	0.470967	ND	ND	0.504675	4.55079	0.549089	1.76608	0.900052	1.67121	4.74186	1.07334	4.48466	6.06778	2.10614	ND	ND	0.153053	0.914759	0.241246	0.906394	0.133048	1.57369	1.98493	0.578874
N,N-Dimethyldecylamine	ND	ND	ND	ND	ND	ND	ND	ND	ND	ND	ND	ND	ND	ND	ND	ND	ND	ND	ND	ND	ND	ND	ND	ND	ND	ND	ND	ND	ND	ND	ND	ND	ND	ND	ND	ND	ND	ND	ND	ND	ND	ND	ND	ND	ND	ND	ND	ND	ND
N,N-Dimethyldodecylamine N-oxide	ND	ND	-0.0146165	0.0157642	2.91347	4.8929	0.199629	8.88188	12.0491	1.49687	39.3722	39.7169	6.18294	ND	ND	ND	0.0554248	3.56511	3.90942	0.204864	9.87261	11.0093	ND	41.9865	28.9467	5.2416	ND	ND	2.49793	4.13394	1.04089	1.01661	1.29223	2.93241	1.6458	1.51499	4.34264	3.44713	7.65214	ND	ND	1.32352	3.77843	0.930277	1.2657	1.75196	1.93412	1.64688	1.78283
N,N-Dimethylsulfamide	ND	ND	ND	ND	ND	ND	ND	ND	ND	ND	ND	ND	ND	ND	ND	ND	ND	ND	ND	ND	ND	ND	ND	ND	ND	ND	ND	ND	ND	ND	ND	ND	ND	ND	ND	ND	ND	ND	ND	ND	ND	ND	ND	ND	ND	ND	ND	ND	ND
N,N-Dimethyltetradecylamine	ND	ND	ND	ND	ND	ND	ND	ND	ND	ND	0.14373	0.146469	0.111448	ND	ND	ND	ND	ND	ND	ND	ND	ND	ND	0.144788	0.145847	0.127917	ND	ND	ND	ND	ND	ND	ND	ND	ND	ND	ND	ND	0.0539253	ND	ND	ND	ND	ND	ND	ND	ND	ND	ND
Naproxen	ND	ND	0.0143637	0.014667	2.6288	0.166656	ND	4.70168	0.641011	ND	13.3426	1.88026	0.375556	ND	ND	ND	0.0131267	2.78313	0.0652278	ND	5.48879	0.335543	ND	17.87	1.68566	0.162173	ND	ND	ND	ND	ND	ND	ND	ND	ND	ND	ND	ND	ND	ND	ND	ND	ND	ND	ND	ND	ND	ND	ND
Nicosulfuron	ND	ND	ND	ND	ND	ND	ND	0.415663	0.132818	ND	1.19518	0.457418	ND	ND	ND	ND	ND	0.0620258	ND	ND	0.218134	ND	ND	1.37229	0.105165	ND	ND	ND	ND	ND	ND	ND	ND	ND	ND	ND	ND	ND	ND	ND	ND	ND	ND	ND	ND	ND	ND	ND	ND
Nitrendipin	ND	ND	ND	0.0073355	4.13946	0.906742	ND	7.68657	2.14525	ND	37.5767	13.834	2.52434	ND	ND	0.0473348	0.0056255	3.44966	0.644522	ND	8.33302	2.74921	ND	32.8935	12.9717	0.553008	ND	ND	0.053744	0.9706	4.28803	3.67052	1.17835	7.21392	6.38761	1.61735	35.1092	29.3763	7.36499	ND	ND	0.0608515	1.44356	3.02462	3.21754	0.858282	7.14507	6.76954	2.77873
Nitrofurantoin	ND	ND	ND	ND	ND	ND	ND	ND	ND	ND	ND	ND	ND	ND	ND	ND	ND	ND	ND	ND	ND	ND	ND	ND	ND	ND	ND	ND	ND	ND	ND	ND	ND	ND	ND	ND	ND	ND	ND	ND	ND	ND	ND	ND	ND	ND	ND	ND	ND
Norfloxacin	ND	ND	ND	ND	ND	ND	ND	ND	ND	ND	ND	ND	ND	ND	ND	ND	ND	ND	ND	ND	ND	ND	ND	ND	ND	ND	ND	ND	ND	ND	ND	ND	ND	ND	ND	ND	ND	ND	ND	ND	ND	ND	ND	ND	ND	ND	ND	ND	ND
Norharmane	ND	ND	0.0521265	0.235507	3.32535	0.91496	0.179759	6.97485	2.23295	0.319243	45.1818	6.80474	1.18139	ND	ND	0.00706875	0.153039	3.35203	0.940286	0.0809788	6.36625	2.86511	ND	26.8725	4.90456	0.830266	ND	ND	0.232817	1.33217	6.0801	2.35952	1.6361	6.93207	5.32487	2.29657	37.4792	22.3486	6.79395	ND	ND	0.216689	0.793195	2.79477	3.81231	1.33218	6.65428	6.86831	2.74618
o-Dianisidine	ND	ND	ND	ND	ND	ND	ND	ND	ND	ND	ND	ND	ND	ND	ND	ND	ND	ND	ND	ND	ND	ND	ND	ND	ND	ND	ND	ND	ND	0.874462	ND	ND	ND	ND	ND	ND	4.14075	1.35632	0.616524	ND	ND	ND	0.494558	ND	ND	ND	ND	ND	ND
Octocrylene	ND	ND	6.90876	14.0508	4.98617	4.66366	4.68361	9.34795	12.2835	9.49085	24.2348	60.1825	49.328	ND	ND	20.1937	28.806	4.82159	4.10973	3.15164	10.9223	23.2163	0.148118	42.2376	46.5927	69.7291	ND	ND	8.87133	26.4575	6.50247	5.45672	7.97312	9.80529	11.5399	8.81941	45.0352	49.6789	49.7293	ND	ND	13.3333	32.5423	4.51594	4.73525	3.26134	9.7177	10.1787	10.1066
Ofloxacin	ND	ND	ND	ND	ND	ND	ND	ND	ND	ND	ND	ND	ND	ND	ND	ND	ND	ND	ND	ND	ND	ND	ND	ND	ND	ND	ND	ND	ND	ND	ND	ND	ND	ND	ND	ND	ND	ND	ND	ND	ND	ND	ND	ND	ND	ND	ND	ND	ND
Omethoate	ND	ND	ND	ND	0.312319	0.0673863	0.0504235	0.273084	ND	0.0440048	0.772462	0.0596238	ND	ND	ND	ND	ND	0.195226	0.093932	ND	0.322794	0.10769	0.047371	1.52783	0.146615	0.04965	ND	ND	ND	ND	0.211357	ND	ND	0.230883	ND	ND	0.640535	0.109539	ND	ND	ND	ND	ND	0.332883	ND	ND	0.261055	0.0813355	ND
Ondansetron	ND	ND	ND	ND	ND	ND	ND	ND	ND	ND	0.0454092	ND	ND	ND	ND	ND	ND	ND	ND	ND	0.0629335	ND	ND	0.411285	ND	ND	ND	ND	0.0471968	0.162621	0.880982	0.053772	0.0953118	0.915265	0.371208	0.064012	23.0122	11.5903	1.29439	ND	ND	0.0520632	0.179985	0.585037	0.119434	0.0664235	2.17627	1.25621	0.230492
Orlistat	ND	ND	2.37543	1.18255	4.51814	5.34143	4.01096	10.5992	13.5493	6.77403	48.3579	49.7567	43.0729	ND	ND	22.5279	2.15771	5.23192	4.80816	5.32352	11.7968	13.6302	6.8566	43.1755	47.8733	54.9537	ND	ND	1.88266	2.2116	5.9181	6.22085	8.28964	10.4985	15.6924	8.31499	39.8856	61.0136	43.818	ND	ND	19.071	3.58157	4.68798	5.64765	5.67698	11.3379	10.4965	7.55586
Oryzalin	ND	ND	ND	ND	2.16077	ND	ND	3.90282	ND	ND	12.4477	ND	1.01275	ND	ND	ND	ND	2.35685	ND	ND	4.56379	ND	ND	10.786	0.269566	0.747349	ND	ND	ND	ND	3.76767	ND	ND	6.29911	0.866826	ND	19.7213	1.1796	2.82807	ND	ND	ND	ND	3.30665	ND	ND	6.95948	0.821545	ND
Oxadiazone	ND	ND	5.31142	23.2781	4.26603	3.55811	3.43121	8.22074	11.863	7.53037	46.3737	56.709	41.5088	ND	ND	5.71756	13.989	4.22035	3.96507	2.65202	11.3353	17.9132	0.142414	42.3875	44.0625	62.1117	ND	ND	3.67053	31.042	4.32898	5.17691	6.38437	7.19645	14.0036	5.12582	50.1289	54.3059	42.7303	ND	ND	3.4514	30.7544	4.33746	4.6828	2.77528	9.9765	10.6275	9.8946
Oxybutynin	ND	ND	ND	ND	ND	ND	ND	ND	ND	ND	ND	ND	ND	ND	ND	ND	ND	ND	ND	ND	ND	ND	ND	ND	ND	ND	ND	ND	ND	ND	ND	ND	ND	ND	ND	ND	ND	0.13714	0.0437987	ND	ND	ND	ND	ND	ND	ND	ND	ND	ND
Oxypurinol	ND	ND	ND	ND	ND	ND	0.0907048	ND	ND	ND	0.0949215	ND	0.0914027	ND	ND	ND	ND	0.105024	ND	ND	ND	ND	ND	0.092119	ND	ND	ND	ND	0.0776945	ND	-0.0941717	ND	0.0944207	0.115548	ND	ND	-0.0941717	ND	0.27489	ND	ND	ND	ND	ND	ND	ND	ND	ND	ND
p-Toluenesulfonamide	ND	ND	ND	ND	ND	ND	ND	ND	ND	ND	ND	ND	ND	ND	ND	ND	ND	ND	ND	ND	ND	ND	ND	ND	ND	ND	ND	ND	ND	ND	ND	ND	ND	ND	ND	ND	ND	ND	ND	ND	ND	ND	ND	ND	ND	ND	ND	ND	ND
Paroxetine	ND	ND	ND	0.233237	0.262642	0.240345	ND	0.278619	0.259919	0.234402	0.759006	0.41202	0.362841	ND	ND	ND	ND	0.26469	0.241383	ND	0.348137	0.28594	ND	0.984677	0.451985	0.364336	ND	ND	0.268342	0.26327	0.363965	0.255187	0.239741	0.580974	0.315514	0.263129	1.19561	0.732557	0.68839	ND	ND	0.233814	0.258289	0.456753	0.29577	0.258103	0.704783	0.336975	0.274209
Pendimethalin	ND	ND	8.23826	4.36963	4.29036	3.22689	3.18986	9.56015	11.2346	7.11319	46.5152	50.6107	48.4923	ND	ND	13.3684	2.70266	4.3425	3.66205	4.25105	12.1687	19.3987	0.152197	38.3369	46.4436	62.3479	ND	ND	11.3963	69.0073	5.24766	4.11856	7.71296	9.28622	13.6452	7.01277	43.4896	51.7805	43.8014	ND	ND	4.97428	32.8536	3.67349	4.26473	3.42172	11.193	10.8419	10.2757
Pentoxifylline	ND	ND	0.0109305	0.0486452	2.63806	0.232113	0.0281202	2.35374	1.37405	0.0547378	16.5533	1.11268	0.127568	ND	ND	ND	0.0159322	1.40286	0.270658	0.0085305	10.108	0.606282	ND	18.0024	1.42485	0.217673	ND	ND	0.00852475	0.039099	2.66283	0.36357	0.0388623	2.89535	1.16995	0.074972	10.9044	3.58584	0.173113	ND	ND	ND	0.013891	3.50663	0.363534	0.0140615	6.84942	1.08423	0.0890155
Perfluorobutanoic acid	ND	ND	ND	ND	ND	ND	ND	ND	ND	ND	ND	ND	ND	ND	ND	ND	ND	ND	ND	ND	ND	ND	ND	ND	ND	ND	ND	ND	ND	ND	ND	ND	ND	ND	ND	ND	ND	ND	ND	ND	ND	ND	ND	ND	ND	ND	ND	ND	ND
Perfluorohexanoic acid	ND	ND	0.0219305	ND	0.126425	0.0430775	ND	0.256696	0.112284	0.0416835	2.19687	3.38368	0.561201	ND	ND	ND	0.0228793	0.0858312	0.03027	0.0188435	0.22189	0.130969	ND	3.62258	0.858523	0.371123	ND	ND	0.0219252	ND	ND	ND	ND	ND	ND	ND	0.0507077	0.0822268	0.0468717	ND	ND	ND	0.0146192	ND	ND	0.0148737	0.0306527	0.0200667	0.0139185
Perfluorooctanesulfonamide	ND	ND	1.14508	7.3353	3.31785	2.32965	1.07004	8.50005	6.81953	3.86264	29.8084	33.9199	18.4404	ND	ND	2.71698	4.49021	2.84933	2.06991	0.841627	6.39991	9.11335	0.2267	25.1651	16.059	22.6345	ND	ND	0.261365	0.93504	3.16831	1.48093	0.605529	5.3227	4.83436	0.53255	27.2464	20.321	8.50605	ND	ND	0.471704	4.45251	2.40346	1.68481	0.536679	5.15692	3.67571	1.83896
Perfluorooctanesulfonic acid	ND	ND	0.179816	0.760715	3.13892	2.70967	0.554955	8.22185	9.15275	3.63222	31.4254	42.1219	32.3333	ND	ND	0.157462	0.776248	3.41232	2.53606	1.39456	7.10798	7.84025	1.16517	33.2631	17.0282	38.1586	ND	ND	0.0479432	0.17589	1.00105	2.17075	0.999457	1.8218	3.62427	1.4149	9.07637	16.3072	12.1179	ND	ND	0.042973	0.568908	1.46965	1.51262	1.32564	3.78681	3.68594	2.70226
Perfluorooctanoic acid	ND	ND	ND	ND	ND	ND	ND	ND	ND	ND	ND	ND	ND	ND	ND	ND	ND	ND	ND	ND	ND	ND	ND	ND	ND	ND	ND	ND	ND	ND	ND	ND	ND	ND	ND	ND	ND	ND	ND	ND	ND	ND	ND	ND	ND	ND	ND	ND	ND
Pethoxamid	ND	ND	0.193011	0.670389	3.79632	2.64891	0.534456	7.18718	5.93034	0.932423	40.9707	18.929	3.16721	ND	ND	0.116495	0.507131	3.54152	2.22816	0.448826	7.72443	6.24143	ND	35.6495	19.1494	2.24139	ND	ND	0.0993105	0.566095	3.46376	2.43054	0.877852	7.17119	5.13433	1.2437	38.1231	23.1822	4.20405	ND	ND	0.0957775	0.900301	3.28356	2.65206	0.90625	7.04989	5.64551	1.60449
Phenazone	ND	ND	ND	0.0732747	0.892429	0.121235	0.0568785	1.63756	0.255654	0.066039	15.4981	0.991958	0.179387	ND	ND	ND	0.0714702	1.15169	0.108946	0.0563368	2.07998	0.339623	ND	13.1207	0.78565	0.123105	ND	ND	ND	0.0815702	2.04795	0.297628	0.0818688	2.06721	0.551776	0.0919615	10.254	1.49736	0.222764	ND	ND	ND	0.0704553	1.29171	0.375791	0.0919868	2.5632	0.789453	0.143638
Phenylbenzimidazole sulfonic acid	ND	ND	ND	ND	ND	ND	ND	ND	ND	ND	ND	1.71306	ND	ND	ND	ND	ND	ND	ND	ND	ND	ND	ND	0.134693	ND	ND	ND	ND	ND	ND	ND	ND	ND	ND	ND	ND	0.380722	ND	ND	ND	ND	ND	ND	ND	ND	ND	ND	ND	ND
Phenylethylmalonamide	ND	ND	ND	ND	ND	ND	ND	0.174696	ND	ND	0.957137	ND	ND	ND	ND	ND	ND	0.120852	ND	ND	0.201368	ND	ND	0.950887	ND	ND	ND	ND	ND	ND	0.180482	ND	ND	0.242898	ND	ND	0.806965	ND	ND	ND	ND	ND	ND	0.123697	ND	ND	0.276721	ND	ND
Picolinafen	ND	ND	4.87561	ND	ND	ND	ND	ND	ND	ND	ND	ND	ND	ND	ND	ND	ND	ND	ND	ND	ND	ND	ND	50.018	ND	ND	ND	ND	ND	ND	ND	ND	ND	ND	ND	ND	ND	ND	ND	ND	ND	ND	ND	ND	ND	ND	ND	ND	ND
Picoxystrobin	ND	ND	1.38734	5.18394	5.69599	4.70172	2.48876	10.8042	10.911	4.79453	64.7927	46.1739	21.9435	ND	ND	0.879019	3.49815	4.9805	3.98217	2.12281	10.6723	13.6867	ND	52.4249	43.8328	14.809	ND	ND	0.813256	4.80137	5.72441	4.76541	3.75956	11.0527	9.76133	5.66675	58.5375	55.7091	26.5929	ND	ND	0.639794	12.825	4.51428	4.44602	3.09871	9.73614	9.66081	7.08864
Pindolol	ND	ND	ND	ND	1.26469	ND	ND	1.49288	0.366142	ND	3.39543	0.43193	0.257851	ND	ND	ND	ND	1.00421	0.252255	ND	1.86415	0.369732	ND	4.34979	0.425231	0.222729	ND	ND	ND	ND	1.22614	0.320801	ND	1.81662	0.368554	ND	4.20941	0.462526	ND	ND	ND	ND	ND	0.871662	0.307634	ND	1.62006	0.364177	ND
Pioglitazone	ND	ND	0.0134485	0.00922875	2.11421	0.141807	0.0133385	2.18009	0.75791	0.017419	17.3012	0.625232	0.0838165	ND	ND	ND	0.00720425	1.32385	0.16351	0.0039065	9.67292	0.393808	ND	16.8632	0.757359	0.0855927	ND	ND	0.0363043	0.332196	3.73338	1.85458	0.548228	5.70929	5.156	1.09713	26.6898	17.6757	2.5824	ND	ND	0.0160275	0.176503	4.6358	1.72588	0.260608	11.1802	3.73196	0.869819
Pipamperone	ND	ND	ND	ND	ND	ND	ND	ND	ND	ND	ND	ND	ND	ND	ND	ND	ND	ND	ND	ND	ND	ND	ND	ND	ND	ND	ND	ND	ND	ND	ND	ND	ND	ND	ND	ND	ND	ND	ND	ND	ND	ND	ND	ND	ND	ND	ND	ND	ND
Piperine	ND	ND	1.73218	4.63212	4.19066	3.803	1.49526	8.07039	8.59693	2.94429	48.6817	35.5307	12.323	ND	ND	0.858012	3.16652	3.72202	3.08657	1.4402	8.64774	11.5499	0.0071445	40.5968	36.0204	7.78791	ND	ND	0.688165	4.37491	4.15397	3.63512	3.53682	8.40316	7.99829	5.51885	48.4655	44.1279	19.6031	ND	ND	0.544433	4.11371	3.60907	3.80074	2.8896	8.25493	8.04242	6.16475
Piperonyl butoxide	ND	ND	3.06414	12.3145	3.99131	3.80738	2.94926	7.71511	11.0179	5.98312	42.9664	49.4035	32.9376	ND	ND	1.98069	7.81003	3.5551	3.41615	2.26964	10.2147	15.3495	0.036883	39.365	38.5098	35.5231	ND	ND	1.5067	19.6754	4.41576	4.88058	6.13708	6.47446	13.7331	4.5173	45.6102	51.3148	32.4415	ND	ND	1.32037	20.6509	3.95483	3.6982	2.28414	8.59567	9.04754	8.09462
Pirimicarb	ND	ND	ND	0.0297853	1.47092	0.152266	0.02949	3.13357	0.329223	0.0506557	16.235	0.864004	0.132572	ND	ND	ND	0.0355662	1.7045	0.162158	0.0304513	3.31451	0.459095	ND	13.1978	0.685123	0.0677715	ND	ND	0.0400842	0.145021	4.11904	1.01976	0.272507	4.78154	2.22385	0.371576	28.2894	8.0763	0.856569	ND	ND	0.0256395	0.11069	2.2795	1.71555	0.322498	5.03256	3.44366	0.495078
Pravastatin	ND	ND	ND	ND	0.390786	0.220662	ND	0.805943	0.272105	ND	0.626054	0.443784	ND	ND	ND	ND	ND	0.34479	0.185315	ND	0.778012	0.256516	ND	3.1695	0.208391	ND	ND	ND	ND	ND	0.174401	ND	ND	0.185328	0.248046	ND	0.18524	0.235816	0.172003	ND	ND	ND	ND	0.326981	ND	ND	0.498937	ND	ND
Primidone	ND	ND	ND	ND	2.81941	0.608629	ND	5.1276	1.32112	ND	19.4226	2.12682	ND	ND	ND	ND	ND	2.8597	0.578631	ND	4.79529	1.60119	8.98161	17.5782	1.9137	ND	ND	ND	ND	ND	2.50985	ND	ND	4.60695	0.774107	ND	15.9072	1.69482	ND	ND	ND	ND	ND	1.8231	ND	ND	4.22761	1.74729	12.2725
Prochloraz	ND	ND	0.438986	2.58866	3.35528	3.27993	1.34507	6.59153	7.18596	2.38936	41.3949	29.6545	8.28779	ND	ND	0.219444	1.62043	3.27311	2.79232	1.37515	7.70287	10.3144	0.017607	38.632	30.4567	6.48346	ND	ND	1.72743	8.99319	3.55052	3.26097	3.29142	7.11001	7.23437	5.54287	41.445	42.4361	30.8423	ND	ND	1.40445	17.2964	3.44217	3.47126	3.45704	7.12921	7.52825	7.23783
Prochloraz BTS40348	ND	ND	0.104286	ND	0.121446	ND	ND	0.131017	0.10364	ND	0.226857	0.11354	0.110444	ND	ND	ND	ND	0.137672	0.104773	0.103177	0.289319	ND	ND	0.251601	0.109135	0.110522	ND	ND	0.17482	0.147541	0.13866	0.122474	0.115451	0.200462	0.134808	0.132456	0.288133	2.04789	0.292886	ND	ND	0.104978	0.112257	0.155762	0.1313	0.128502	0.19921	0.143735	0.120294
Prochloraz BTS44596	ND	ND	0.269341	0.926838	4.19288	2.59555	0.803643	7.44543	5.73967	0.894011	45.4553	18.9963	4.32778	ND	ND	0.193945	0.510959	3.80989	2.21447	0.472636	8.0079	5.14032	ND	40.0913	16.585	2.52365	ND	ND	0.236878	0.775456	3.95472	2.96692	1.14469	7.69365	5.31428	2.05674	43.4293	27.2267	6.6561	ND	ND	0.215695	1.15872	3.52578	2.93693	1.09561	7.17327	6.00875	2.41276
Promethazin	ND	ND	ND	ND	ND	ND	ND	ND	ND	ND	ND	ND	ND	ND	ND	ND	ND	ND	ND	ND	ND	ND	ND	ND	ND	ND	ND	ND	ND	ND	ND	ND	ND	ND	ND	ND	ND	ND	ND	ND	ND	ND	ND	ND	ND	ND	ND	ND	ND
Propachlor	ND	ND	0.00316675	ND	1.61112	0.395945	ND	3.83588	1.43056	0.10173	18.4549	4.43098	0.34956	ND	ND	ND	0.0770935	1.22728	0.538458	0.0199255	4.0078	1.70539	ND	16.3578	5.19446	0.387677	ND	ND	ND	ND	1.27253	0.181011	0.048594	3.11701	1.08215	0.0814918	16.0225	4.20159	0.365922	ND	ND	ND	0.0263732	1.01847	0.472845	0.0610632	3.03383	1.73105	0.174988
Propamocarb	ND	ND	ND	ND	ND	ND	ND	ND	ND	ND	ND	ND	ND	ND	ND	ND	ND	ND	ND	ND	ND	ND	ND	ND	ND	ND	ND	ND	ND	ND	ND	ND	ND	ND	ND	ND	ND	ND	ND	ND	ND	ND	ND	ND	ND	ND	ND	ND	ND
Propanil	ND	ND	0.052687	0.0983277	4.63906	1.30004	0.120992	8.96668	2.87876	0.177724	36.2598	7.75935	0.802353	ND	ND	ND	0.0644655	4.46167	1.05827	0.0904352	9.98503	2.50041	ND	40.7569	8.30012	0.643375	ND	ND	0.0103815	0.102609	5.11306	1.48835	0.153214	9.08792	3.15339	0.217801	36.5156	8.27755	0.766533	ND	ND	ND	0.0311568	4.64067	1.55101	0.137359	9.08076	3.10955	0.210676
Propoxycarbazone	ND	ND	ND	ND	1.33987	ND	ND	1.98026	0.278326	ND	4.64877	0.292518	0.219032	ND	ND	ND	ND	1.20115	ND	ND	2.13345	0.267086	ND	6.27927	0.316799	ND	ND	ND	ND	ND	ND	ND	ND	ND	ND	ND	ND	ND	ND	ND	ND	ND	ND	ND	ND	ND	ND	ND	ND
Propranolol	ND	ND	0.0379447	ND	ND	ND	ND	ND	ND	ND	0.052483	ND	ND	ND	ND	ND	ND	0.0375565	ND	ND	0.0400755	0.0357645	ND	0.126998	ND	ND	ND	ND	0.0380347	0.0424757	0.263173	0.053226	0.0406033	0.390673	0.0979167	0.040666	0.809115	0.79979	0.0568287	ND	ND	ND	0.0355022	0.225155	0.128764	0.0603425	0.469551	0.16107	0.0594895
Propyphenazone	ND	ND	0.0292537	0.17458	3.28837	1.07712	0.115715	6.7834	2.58675	0.202495	31.0277	5.36799	0.651657	ND	ND	0.0422443	0.127309	3.2228	1.06176	0.113536	6.87742	2.59433	ND	29.374	6.94224	0.500949	ND	ND	0.041412	0.144687	3.38518	1.59924	0.23144	6.22632	3.09748	0.34195	29.7869	8.06124	0.682365	ND	ND	0.040392	0.0855013	2.87142	1.41707	0.21478	7.06817	3.07293	0.467263
Propyzamide	ND	ND	0.0106483	0.132116	4.3831	1.35203	0.0424698	7.73003	3.55896	0.212092	37.522	8.16048	0.954319	ND	ND	ND	0.0341185	3.91864	1.28518	0.019601	9.42264	3.36012	ND	34.5485	8.97632	0.744163	ND	ND	ND	0.106164	3.92839	1.53525	0.150712	8.51928	3.04221	0.322599	33.7972	8.51405	0.978793	ND	ND	ND	0.0059635	3.26673	1.69219	0.148707	8.50212	3.42925	0.381503
Prosulfocarb	ND	ND	3.1133	5.52035	3.93019	2.97929	1.79697	5.98288	7.34129	5.27363	39.532	38.3179	28.5198	ND	ND	2.76953	8.23454	2.68865	2.96414	2.45422	8.59685	14.9119	-0.0277457	31.0556	37.97	29.682	ND	ND	2.03065	14.0131	3.94957	2.18313	3.60707	7.92947	8.32299	5.27771	37.9575	39.512	34.8596	ND	ND	1.63871	23.737	3.31508	2.98015	3.43267	7.84966	8.38464	7.33231
Prosulfuron	ND	ND	ND	ND	2.26481	ND	ND	3.99261	ND	ND	13.9267	ND	ND	ND	ND	ND	ND	1.88635	ND	ND	3.33222	ND	ND	8.0338	ND	ND	ND	ND	ND	ND	ND	ND	ND	ND	ND	ND	ND	ND	ND	ND	ND	ND	ND	ND	ND	ND	ND	ND	ND
Prothioconazole-desthio	ND	ND	0.260471	0.967241	3.56843	2.69992	0.933731	6.80921	6.35342	1.23515	42.6246	23.2599	6.13782	ND	ND	0.152312	0.896707	3.33783	2.33586	0.570236	7.51415	7.24263	ND	38.9318	23.1577	3.86006	ND	ND	0.138261	1.04628	3.29864	2.47467	1.32366	6.87252	5.1993	1.50661	39.7156	26.1112	6.48747	ND	ND	0.144967	0.957651	3.16551	2.65275	1.55364	7.10899	5.74496	2.08859
Pyraclostrobin	ND	ND	ND	33.2402	-0.00802725	70.5616	29.9696	-16.705	78.5177	32.2593	80.1535	-75.5949	-5.93574	ND	ND	-29.9216	-30.9055	-39.4215	3.37688	-22.405	-24.954	-11.5984	-47.5287	-44.911	12.487	4.76909	ND	ND	-26.973	69.4895	46.6216	44.1431	26.8669	39.6241	98.7334	-2.66464	11.7118	40.7925	-17.8453	ND	ND	-30.42	-28.5617	1.8194	23.8087	-7.05387	7.15927	2.33967	-42.5683
Pyrazophos	ND	ND	2.20217	8.30529	4.57583	3.95091	3.01926	8.48099	11.0617	5.38087	50.9111	53.7749	30.316	ND	ND	1.24769	4.71505	4.50418	3.45273	1.62672	9.62501	7.52229	0.0221977	44.6562	45.0976	11.2162	ND	ND	0.97818	13.4204	4.74124	4.66927	4.46182	8.79666	10.9424	5.95827	50.784	46.1814	30.0256	ND	ND	0.843528	16.7877	3.7968	4.40468	2.14285	8.69765	9.04391	7.47749
Pyriproxyfen	ND	ND	6.17023	30.9974	4.2399	4.20365	3.57894	8.89883	11.1835	7.58929	43.6716	50.1423	48.4806	ND	ND	7.26457	19.8325	4.31501	3.52383	3.81213	9.87993	18.5358	0.00283625	37.3742	43.5992	61.4544	ND	ND	9.50032	54.9987	5.42085	5.66789	6.73317	7.67184	14.1613	6.29891	46.2029	56.0566	47.7594	ND	ND	3.00342	31.456	3.89185	4.12731	4.68351	9.45118	9.5063	8.78674
Quaternium-15 (free base)	ND	ND	ND	ND	ND	ND	ND	ND	ND	ND	ND	ND	ND	ND	ND	ND	ND	ND	ND	ND	ND	ND	ND	ND	ND	ND	ND	ND	ND	ND	ND	ND	ND	ND	ND	ND	ND	ND	ND	ND	ND	ND	ND	ND	ND	ND	ND	ND	ND
Quinmerac	ND	ND	ND	ND	0.374642	ND	ND	0.701608	ND	ND	2.34822	ND	ND	ND	ND	ND	ND	0.42533	ND	ND	0.607615	ND	ND	1.87941	0.0252283	ND	ND	ND	ND	ND	ND	ND	ND	ND	ND	ND	ND	ND	ND	ND	ND	ND	ND	ND	ND	ND	ND	ND	ND
Quinoline	ND	ND	-0.503766	-0.503766	ND	-0.503766	-0.503766	ND	-0.503766	-0.503766	-0.503766	ND	ND	ND	ND	ND	ND	ND	ND	ND	ND	ND	ND	ND	ND	ND	ND	ND	ND	ND	ND	ND	ND	ND	ND	ND	ND	ND	ND	ND	ND	ND	ND	ND	ND	ND	ND	ND	ND
Quinoline N-oxide	ND	ND	ND	ND	2.90819	0.20001	ND	6.66388	1.28287	ND	38.8807	4.2015	0.132557	ND	ND	ND	ND	2.4063	0.309122	ND	3.38925	0.922158	ND	32.5866	4.02594	0.0169777	ND	ND	ND	ND	4.04874	0.588813	ND	7.23335	1.59767	ND	27.7437	3.97287	0.203221	ND	ND	ND	ND	4.0931	0.463612	ND	7.21422	2.02047	ND
Quinoxyfen	ND	ND	3.62659	15.4643	4.55689	4.16606	3.49775	8.06237	8.81315	5.47976	42.2564	48.6505	40.249	ND	ND	2.06373	9.50189	3.66428	3.24507	1.68033	8.73389	15.5803	ND	37.3162	38.2028	42.9958	ND	ND	10.8574	56.2288	4.6297	3.76928	5.94248	8.63715	12.1234	4.96029	41.9405	51.8478	49.6548	ND	ND	5.20263	30.739	3.98609	3.04419	4.40531	8.34815	9.02132	8.3535
Ranitidine	ND	ND	ND	ND	ND	ND	ND	ND	ND	ND	ND	ND	ND	ND	ND	ND	ND	ND	ND	ND	ND	ND	ND	ND	ND	ND	ND	ND	ND	ND	ND	ND	ND	ND	ND	ND	ND	ND	ND	ND	ND	ND	ND	ND	ND	ND	ND	ND	ND
Risperidone	ND	ND	ND	ND	ND	ND	ND	ND	ND	ND	ND	ND	ND	ND	ND	ND	ND	ND	ND	ND	ND	ND	ND	ND	ND	ND	ND	ND	ND	ND	ND	ND	ND	ND	ND	ND	ND	ND	ND	ND	ND	ND	ND	ND	ND	ND	ND	ND	ND
Ropinirole	ND	ND	ND	ND	ND	ND	ND	ND	ND	ND	ND	ND	ND	ND	ND	ND	ND	ND	ND	ND	ND	ND	ND	ND	ND	ND	ND	ND	ND	ND	ND	ND	ND	ND	ND	ND	ND	ND	ND	ND	ND	ND	ND	ND	ND	ND	ND	ND	ND
Roxithromycin	ND	ND	ND	ND	ND	ND	ND	ND	ND	ND	ND	ND	ND	ND	ND	ND	ND	ND	ND	ND	ND	ND	ND	ND	ND	ND	ND	ND	ND	ND	ND	ND	ND	ND	ND	ND	ND	ND	ND	ND	ND	ND	ND	ND	ND	ND	ND	ND	ND
Saccharin	ND	ND	ND	ND	ND	ND	ND	ND	ND	ND	ND	ND	ND	ND	ND	ND	ND	ND	ND	ND	ND	ND	ND	ND	ND	ND	ND	ND	ND	ND	ND	ND	ND	ND	ND	ND	ND	ND	ND	ND	ND	ND	ND	ND	ND	ND	ND	ND	ND
Salicylic acid	ND	ND	ND	ND	ND	ND	ND	ND	ND	ND	2.51644	1.23672	2.52587	ND	ND	ND	ND	ND	ND	ND	0.175262	ND	ND	2.11362	1.48102	1.9763	ND	ND	ND	ND	ND	ND	ND	ND	ND	ND	2.31729	1.69648	2.0608	ND	ND	ND	ND	ND	ND	ND	0.205562	0.047347	ND
Scopolamine-N-butyl	ND	ND	ND	ND	ND	ND	ND	ND	ND	ND	ND	ND	ND	ND	ND	ND	ND	ND	ND	ND	0.169606	ND	ND	0.301793	ND	ND	ND	ND	ND	ND	ND	ND	ND	ND	ND	ND	ND	ND	ND	ND	ND	ND	ND	ND	ND	ND	0.185297	ND	ND
Secobarbital	ND	ND	ND	ND	ND	ND	ND	ND	ND	ND	ND	ND	ND	ND	ND	ND	ND	ND	ND	ND	ND	ND	ND	ND	ND	ND	ND	ND	ND	ND	ND	ND	ND	ND	ND	ND	ND	ND	ND	ND	ND	ND	ND	ND	ND	ND	ND	ND	ND
Sertraline	ND	ND	0.051069	ND	0.165463	0.0682752	ND	0.333311	0.095597	ND	1.49453	0.17667	0.0700085	ND	ND	ND	ND	0.297759	0.075068	ND	0.451091	0.091494	0.0510558	1.62442	0.127438	0.0765777	ND	ND	0.278948	0.217595	0.160292	0.170772	0.0975345	0.317157	0.230336	0.119988	1.13054	8.67491	1.37362	ND	ND	0.0657418	0.109552	0.190103	0.179192	0.180237	0.3207	0.182816	0.135877
Simazine	ND	ND	0.100507	0.20198	2.57965	0.687188	0.137859	5.12132	1.38373	0.196569	26.6024	2.51457	0.418848	ND	ND	0.052725	0.140562	2.45083	0.636208	0.0925032	8.06274	1.2638	ND	20.6603	2.9541	0.404757	ND	ND	0.104941	0.0924675	2.19226	0.615073	0.134661	4.51716	1.17184	0.17754	16.2982	3.08746	0.418046	ND	ND	ND	0.0754585	2.29683	0.710686	0.0809465	4.68897	1.34978	0.223321
Simazine 2-Hydroxy	ND	ND	ND	ND	ND	ND	ND	0.050931	ND	ND	0.0684702	0.0304997	ND	ND	ND	ND	ND	0.0391912	ND	ND	0.0404303	0.0144245	ND	0.196287	ND	0.0315293	ND	ND	ND	0.0144235	ND	ND	ND	0.0364665	ND	0.015943	0.130544	0.126908	0.0401895	ND	ND	ND	ND	0.0371938	ND	0.01083	0.0777415	0.0162323	ND
Simetryn	ND	ND	0.0636527	0.139027	1.85833	0.250701	0.070053	4.27898	0.547224	0.0855335	27.1412	1.82442	0.390215	ND	ND	0.0469978	0.102713	1.92553	0.240287	0.0641412	7.41457	0.421082	ND	20.6664	2.00714	0.297469	ND	ND	0.0964565	0.399229	2.03684	1.26296	0.317972	4.62533	2.52812	0.644989	14.1298	9.3019	1.68413	ND	ND	0.0835482	0.15949	2.03352	1.52514	0.253194	4.6523	2.96794	0.632502
Sotalol	ND	ND	ND	ND	ND	ND	ND	ND	ND	ND	ND	ND	ND	ND	ND	ND	ND	ND	ND	ND	ND	ND	ND	ND	ND	ND	ND	ND	ND	ND	ND	ND	ND	ND	ND	ND	ND	ND	ND	ND	ND	ND	ND	ND	ND	ND	ND	ND	ND
Spinosyn A	ND	ND	ND	ND	0.181337	0.380134	0.00037475	0.31697	0.935083	0.0707155	0.664809	1.27454	0.175696	ND	ND	ND	ND	0.334303	0.358412	ND	0.327346	0.493392	ND	1.73606	0.192731	0.184544	ND	ND	ND	0.287368	0.0528283	0.163231	0.0442685	0.112269	0.444916	0.120692	0.964611	16.9496	3.7375	ND	ND	ND	0.2437	0.0955052	0.100498	0.0225975	0.215506	0.238694	0.107094
Spiroxamine	ND	ND	0.0499148	0.0516817	1.21733	0.199513	0.0527033	2.30291	0.39924	0.0589537	13.5371	0.959911	0.12213	ND	ND	0.0470412	0.051405	1.27171	0.216784	0.0515055	3.01464	0.474267	ND	10.7397	0.988908	0.103652	ND	ND	1.11316	4.99706	1.30121	1.06359	1.12139	2.84083	2.77222	1.99086	13.3523	14.1462	11.4638	ND	ND	0.74773	6.06731	1.14033	1.32323	1.11147	2.68667	2.90036	2.48876
Sucralose	ND	ND	ND	ND	ND	ND	ND	ND	ND	ND	ND	ND	ND	ND	ND	ND	ND	ND	ND	ND	ND	ND	ND	ND	ND	ND	ND	ND	ND	ND	ND	ND	ND	ND	ND	ND	ND	ND	ND	ND	ND	ND	ND	ND	ND	ND	ND	ND	ND
Sulcotrione	ND	ND	ND	ND	ND	ND	ND	ND	ND	ND	2.81013	0.419797	0.168974	ND	ND	ND	ND	ND	ND	ND	ND	ND	ND	4.03928	0.324717	ND	ND	ND	ND	ND	ND	ND	ND	ND	ND	ND	ND	ND	ND	ND	ND	ND	ND	ND	ND	ND	ND	ND	ND
Sulfadimethoxine	ND	ND	ND	ND	0.521966	ND	ND	0.485989	0.0656935	ND	3.23041	0.0765685	0.0648325	ND	ND	ND	ND	0.345795	0.0055035	ND	2.02221	0.0189272	ND	3.05422	0.0933082	0.104531	ND	ND	ND	ND	0.0344318	ND	ND	0.0319755	ND	ND	0.118172	0.0002995	0.008827	ND	ND	ND	ND	0.028075	ND	ND	0.101096	ND	ND
Sulfamethazine	ND	ND	ND	ND	ND	ND	ND	ND	ND	ND	ND	ND	ND	ND	ND	ND	ND	ND	ND	ND	ND	ND	ND	ND	ND	ND	ND	ND	ND	ND	ND	ND	ND	ND	ND	ND	ND	ND	ND	ND	ND	ND	ND	ND	ND	ND	ND	ND	ND
Sulfamethoxazole	ND	ND	ND	ND	0.217361	ND	ND	0.293866	ND	ND	0.585815	ND	ND	ND	ND	ND	ND	0.228219	ND	ND	0.313809	ND	ND	0.639553	ND	ND	ND	ND	ND	ND	ND	ND	ND	ND	ND	ND	ND	ND	ND	ND	ND	ND	ND	ND	ND	ND	ND	ND	ND
Sulfapyridine	ND	ND	ND	ND	ND	ND	ND	0.165231	ND	ND	0.275474	ND	ND	ND	ND	ND	ND	ND	ND	ND	0.181121	ND	ND	0.335751	ND	ND	ND	ND	ND	ND	ND	ND	ND	0.17735	ND	ND	0.354079	ND	ND	ND	ND	ND	ND	ND	ND	ND	0.164339	ND	ND
Sulfathiazole	ND	ND	ND	ND	ND	ND	ND	ND	ND	ND	ND	ND	ND	ND	ND	ND	ND	ND	ND	ND	ND	ND	ND	ND	ND	ND	ND	ND	ND	ND	ND	ND	ND	ND	ND	ND	ND	ND	ND	ND	ND	ND	ND	ND	ND	ND	ND	ND	ND
Tacrolimus	ND	ND	0.113185	0.440579	4.66515	3.62469	0.954033	9.86983	9.60698	4.09999	43.4743	31.7867	30.2773	ND	ND	ND	0.395576	4.60673	3.49162	0.787573	10.4015	10.7439	0.093243	38.9616	18.3939	32.5046	ND	ND	ND	0.659792	5.18451	4.42719	2.92744	7.95714	10.7429	2.56	39.7519	28.5941	8.27642	ND	ND	ND	0.601795	3.83563	3.64815	1.63824	9.10283	8.53325	3.89032
Tamoxifen	ND	ND	ND	ND	ND	0.004206	ND	ND	0.018191	0.0041625	0.068442	0.068782	0.0512843	ND	ND	ND	ND	ND	0.0187177	0.00102075	ND	ND	ND	0.0456418	0.0578215	0.0558802	ND	ND	0.0076695	0.0104288	ND	ND	ND	ND	ND	0.00187125	ND	ND	0.0379515	ND	ND	0.00145075	0.00644125	ND	ND	ND	ND	ND	ND
TDCPP	ND	ND	0.722543	2.59759	3.82352	2.43591	ND	6.60083	4.01992	1.5375	33.8586	21.9311	8.26284	ND	ND	-1.30215	7.08441	2.80812	0.752344	-0.718554	10.0797	6.98835	-1.30215	29.3557	30.3763	9.74671	ND	ND	-0.825566	-0.825566	0.482123	-0.813163	-0.11369	4.9948	-0.514036	0.385588	30.8618	21.2796	16.1242	ND	ND	0.182681	12.7187	3.79439	3.24989	2.34942	8.11773	5.81946	3.10629
Tebuconazole	ND	ND	0.270374	0.890872	3.26796	2.44392	0.678792	6.50979	5.73921	1.062	40.3917	20.9034	4.1942	ND	ND	0.14207	0.64476	3.14265	2.28248	0.613407	7.16581	6.57578	0.029696	35.0888	20.8731	2.7052	ND	ND	0.131915	0.628944	3.69876	2.59481	1.06904	6.75098	5.12883	1.59654	32.4336	25.4386	5.31385	ND	ND	0.120327	1.28785	2.94335	2.55	0.987896	6.15164	5.76046	2.28256
Telmisartan	ND	ND	ND	ND	2.83126	0.524795	ND	6.85901	1.72636	ND	23.7322	8.28897	4.26459	ND	ND	ND	ND	2.43267	0.429528	ND	15.3088	2.25148	ND	32.7565	3.34054	3.29524	ND	ND	ND	ND	3.01211	1.23084	ND	6.18703	1.46831	1.05271	19.3051	12.9674	11.1255	ND	ND	ND	0.293382	3.70091	0.921692	0.542254	6.93791	2.96708	1.55967
Terbinafine	ND	ND	0.0346907	0.0429315	0.745111	0.273999	0.0478025	1.41539	0.634284	0.053249	6.7167	1.38791	0.172406	ND	ND	0.0309647	0.0335807	1.0302	0.349129	0.0423757	1.51246	0.371083	ND	9.10339	1.09019	0.165253	ND	ND	2.4706	7.22923	0.707229	1.01368	0.456253	1.29	2.46705	1.00301	9.26953	33.9983	17.8354	ND	ND	0.343393	5.98508	0.868596	0.944167	0.610596	1.78299	2.03875	0.918586
Terbuthylazine	ND	ND	0.321874	1.47875	4.35816	3.25831	0.811886	7.52962	6.90989	1.42425	34.0037	19.5699	4.55147	ND	ND	0.123882	1.47671	3.65198	2.70946	0.981714	8.21053	8.11558	ND	30.144	19.9419	3.83057	ND	ND	0.0784762	0.829564	4.08475	2.93827	1.28042	7.78989	5.56686	1.63863	32.7182	21.918	6.17667	ND	ND	0.0711803	0.856249	3.40739	3.23213	1.08385	7.48274	6.25584	2.67864
Terbuthylazine-2-hydroxy	ND	ND	ND	ND	ND	ND	ND	ND	ND	ND	ND	ND	ND	ND	ND	ND	ND	0.0522163	ND	ND	0.17676	ND	ND	0.310179	ND	ND	ND	ND	ND	ND	ND	ND	ND	ND	ND	ND	0.307346	0.562207	ND	ND	ND	ND	ND	0.218606	ND	ND	0.470337	ND	ND
Terbutryn	ND	ND	0.126628	0.552843	2.66321	1.3603	0.250081	6.02247	3.47198	0.376499	36.8267	13.295	2.52216	ND	ND	0.0872027	0.471813	2.82361	1.34504	0.319471	7.19281	4.27154	0.0395672	34.5558	14.3514	1.86443	ND	ND	0.48198	3.18493	3.25885	2.70368	2.59724	6.94072	6.89821	4.02035	38.1821	40.227	19.3304	ND	ND	0.59721	4.45406	2.86077	3.39068	2.8602	7.20491	7.57125	4.40449
Tetrabromobisphenol A	ND	ND	3.19008	9.77888	5.00624	ND	4.63813	11.155	8.93887	7.70504	47.4115	45.7059	59.4297	ND	ND	3.56467	6.58292	4.90208	4.49642	2.99041	11.6936	14.1244	1.84179	41.5908	43.0869	62.3602	ND	ND	ND	1.68529	4.86117	3.76617	1.60527	8.6719	5.99403	2.42573	39.6536	31.8884	56.5858	ND	ND	ND	2.33323	4.24753	2.82092	1.97128	8.6285	6.93734	2.89007
Tetracain	ND	ND	ND	ND	ND	ND	ND	ND	ND	ND	ND	ND	ND	ND	ND	ND	ND	ND	ND	ND	ND	ND	ND	ND	ND	ND	ND	ND	ND	ND	ND	ND	ND	ND	ND	ND	ND	ND	ND	ND	ND	ND	ND	ND	ND	ND	ND	ND	ND
Tetrachlorosalicylanilide	ND	ND	3.32143	14.3289	3.60061	3.40606	3.29176	8.9239	8.61958	6.58753	23.2201	39.5617	30.4518	ND	ND	4.10911	5.59442	3.48593	2.38146	3.62508	6.68803	10.6083	0.868518	27.459	24.7214	31.476	ND	ND	0.03025	0.123946	2.41574	0.307745	0.133041	2.06774	0.699994	0.592529	11.6608	12.2941	26.7782	ND	ND	0.033724	0.14206	1.57896	0.238103	0.110454	2.90616	0.54414	0.376149
Tetraglyme	ND	ND	ND	0.029084	0.655323	0.0693423	0.0290098	1.57865	0.195058	0.02483	6.25484	0.322241	0.055553	ND	ND	0.0205952	0.021476	0.856351	0.0942033	0.019742	1.72557	0.240169	ND	7.01847	0.30399	0.0265425	ND	ND	ND	0.026565	1.32137	0.101218	0.0273415	1.63445	0.180938	0.0421575	4.88701	0.493199	0.0650523	ND	ND	0.0165375	0.015483	1.00664	0.145215	0.013068	2.10117	0.349754	0.03293
Tetrapropylammonium	ND	ND	-0.0159185	-0.0153512	-0.0300182	-0.0155137	-0.0150542	-0.0304388	-0.016286	-0.0165577	-0.015746	-0.031027	-0.030998	ND	ND	-0.00069575	-0.0889293	0.0003995	0.00172375	-0.000578	-0.088448	-0.00049275	-0.00068875	0.000503	-0.0002975	0.00020275	ND	ND	-0.0137113	-0.013487	-0.00090675	-0.0106742	-0.0148033	-0.002469	-0.0150493	-0.0152525	-0.00044	-0.0120487	-0.00176125	ND	ND	-0.0023755	-0.00101425	0.008947	0.000292	-0.0015975	6.85e-05	-0.0018985	-0.00149625
Theophyllin	ND	ND	ND	ND	ND	ND	ND	ND	ND	ND	ND	ND	ND	ND	ND	ND	ND	ND	ND	ND	ND	ND	ND	ND	ND	ND	ND	ND	ND	ND	ND	ND	ND	ND	ND	ND	ND	ND	ND	ND	ND	ND	ND	ND	ND	ND	ND	ND	ND
Thiabendazole	ND	ND	ND	ND	1.37784	0.0955445	ND	2.8254	0.240477	0.039483	13.5652	0.592011	0.076825	ND	ND	ND	ND	1.30436	0.095477	ND	3.05839	0.253422	ND	12.9941	0.647878	0.0519717	ND	ND	0.0569865	0.158426	4.39997	1.5986	0.250646	8.81367	3.87609	0.402257	33.4851	9.91655	1.06945	ND	ND	0.045192	0.0936592	3.97986	1.57922	0.239783	7.25852	4.00676	0.433725
Thiacloprid amide	ND	ND	ND	ND	0.261675	ND	ND	0.832041	ND	ND	4.58277	0.550389	0.11251	ND	ND	ND	ND	0.621331	ND	ND	0.923343	0.146215	ND	7.17823	0.52313	ND	ND	ND	ND	ND	1.01551	0.155274	ND	1.24287	0.245321	ND	4.34444	0.754947	0.175728	ND	ND	ND	ND	0.876466	0.192276	ND	1.62223	0.337338	ND
Thiadone	ND	ND	ND	ND	0.0684867	ND	ND	0.0999762	ND	ND	0.205171	0.0647387	ND	ND	ND	ND	ND	0.0764043	ND	ND	0.232268	ND	ND	0.389695	0.0702072	ND	ND	ND	ND	ND	ND	ND	ND	ND	ND	ND	ND	ND	ND	ND	ND	ND	ND	ND	ND	ND	ND	ND	ND
Thiamethoxam	ND	ND	ND	ND	ND	ND	ND	0.098747	ND	ND	1.43501	ND	ND	ND	ND	ND	ND	0.0364005	ND	ND	0.0748093	ND	ND	1.93021	ND	ND	ND	ND	ND	ND	0.118152	ND	ND	0.208573	ND	ND	1.23348	ND	ND	ND	ND	ND	ND	0.190938	ND	ND	0.47469	ND	ND
Thiophanate-methyl	ND	ND	ND	ND	ND	ND	ND	ND	ND	ND	ND	ND	ND	ND	ND	ND	ND	ND	ND	ND	ND	ND	ND	ND	ND	ND	ND	ND	ND	ND	ND	ND	ND	ND	ND	ND	ND	ND	ND	ND	ND	ND	ND	ND	ND	ND	ND	ND	ND
TMDD	ND	ND	0.00964275	ND	1.07257	1.25508	ND	4.26872	0.547103	ND	13.8522	-0.007067	-0.808107	ND	ND	ND	ND	0.158814	ND	ND	2.90292	ND	ND	10.9827	1.17165	ND	ND	ND	ND	ND	2.81362	ND	ND	4.55616	ND	ND	14.1568	1.99129	0.0417878	ND	ND	ND	ND	1.46541	ND	ND	4.19509	ND	ND
Tonalide	ND	ND	10.9378	12.4266	3.0158	2.11551	1.41394	7.36023	7.91822	5.83509	33.406	39.7966	43.654	ND	ND	15.6925	20.9029	2.5228	2.20045	2.96153	8.94378	18.0401	ND	34.1472	40.7427	63.4246	ND	ND	12.3189	31.1909	3.84498	1.5196	4.73627	7.39978	9.23876	5.00964	34.6146	39.5413	43.2593	ND	ND	7.02068	33.4152	2.31276	3.61025	3.86074	8.01067	7.91179	6.97046
Torasemide	ND	ND	ND	ND	0.20823	0.0946755	ND	0.279703	0.140686	ND	0.785523	0.266475	0.110859	ND	ND	ND	ND	0.196093	ND	ND	0.831279	0.13746	ND	2.30641	0.158576	0.103847	ND	ND	ND	ND	0.118589	ND	ND	0.133038	0.100768	ND	0.247737	0.290556	0.141136	ND	ND	ND	ND	0.206681	ND	ND	0.242149	0.115033	ND
Tramadol	ND	ND	ND	ND	ND	ND	ND	ND	ND	ND	ND	ND	ND	ND	ND	ND	ND	ND	ND	ND	ND	ND	ND	ND	ND	ND	ND	ND	ND	ND	ND	ND	ND	ND	ND	ND	0.201637	0.48882	ND	ND	ND	ND	ND	ND	ND	ND	ND	ND	ND
Tri-isobutylphosphate	ND	ND	0.677444	2.19295	3.65269	2.93754	ND	7.51556	ND	1.99826	38.2959	-0.841246	11.8471	ND	ND	-1.76979	3.75279	1.97342	0.466622	-1.76979	9.51373	11.1179	-1.76979	29.834	34.79	19.0072	ND	ND	ND	3.90971	4.1856	2.33959	2.67782	6.74502	6.12739	1.27325	35.2614	31.0924	16.7094	ND	ND	1.51099	13.5872	4.77226	4.40052	-0.287113	10.1294	6.8869	2.86406
Tri(butoxyethyl)phosphate	ND	ND	1.83596	8.62821	31.3786	3.47127	2.66041	7.32907	8.03961	4.8856	44.7927	48.6362	28.1082	ND	ND	0.542133	5.07884	3.48301	2.94932	1.41138	8.28641	13.9625	-0.035566	40.2703	38.1283	27.1382	ND	ND	0.12106	14.0477	4.19722	2.79286	4.53014	8.1541	10.3083	3.45686	46.0199	53.1151	31.08	ND	ND	0.252017	19.0099	3.38706	2.64672	3.54085	7.54975	8.59488	7.29927
Triallate	ND	ND	3.96936	5.74318	2.3896	1.11406	0.827729	5.82097	5.42946	4.26985	31.8844	33.6226	35.7287	ND	ND	5.73437	19.2861	2.3414	1.7146	2.00503	7.37237	14.9005	ND	26.9116	34.5836	52.6542	ND	ND	4.37183	22.1186	2.61528	1.29807	3.84822	4.92898	6.60694	3.72622	30.7172	37.4823	37.5606	ND	ND	2.65165	28.7831	1.80671	2.22303	2.93488	6.41362	6.32282	7.28289
Triamcinolone acetonide	ND	ND	ND	ND	ND	ND	ND	ND	ND	ND	11.4195	ND	ND	ND	ND	ND	ND	ND	ND	ND	ND	ND	ND	5.4482	ND	ND	ND	ND	ND	ND	ND	ND	ND	ND	ND	ND	ND	ND	ND	ND	ND	ND	ND	ND	ND	ND	ND	ND	ND
Triclocarban	ND	ND	0.460684	1.21244	4.04188	2.70065	1.52532	7.15813	5.34862	6.61083	38.984	31.3252	34.3112	ND	ND	0.585887	0.873171	3.33169	1.96792	1.54879	7.61107	5.34843	1.20824	31.3239	26.4184	30.6847	ND	ND	0.506614	0.994683	4.29341	2.7303	1.53603	7.56591	5.10597	4.47016	37.7156	33.6811	49.7346	ND	ND	0.488036	2.19911	3.54767	2.1834	1.09789	7.35459	5.38754	3.87672
Triclosan	ND	ND	1.05151	3.57234	4.35093	3.54631	1.9039	7.62222	8.14883	3.37399	45.6325	39.6093	25.1279	ND	ND	1.06607	2.60647	3.98686	3.07962	1.63615	9.1404	11.5819	0.153387	40.9812	37.3019	23.4274	ND	ND	0.72805	3.39415	4.32936	3.326	2.32391	8.31446	6.7346	4.06427	43.3683	43.9267	32.6452	ND	ND	0.601649	5.16898	3.96105	3.38399	2.32343	8.30833	7.5717	4.4537
Tricresylphosphate	ND	ND	13.1243	30.876	4.07579	3.82304	2.98853	7.90568	10.0267	7.88199	42.3935	53.3736	51.0082	ND	ND	25.4848	23.0656	3.5194	3.27237	2.61274	9.27251	19.3156	0.0152325	38.8638	42.0284	60.5261	ND	ND	14.1484	48.1777	5.14442	4.36868	5.94048	7.75029	13.2131	7.97247	41.1973	56.348	44.9041	ND	ND	9.34622	28.671	3.57985	3.97994	4.6152	8.68091	8.53005	8.80526
Triethylcitrate	ND	ND	1.04741	1.19258	3.45153	0.487	0.948642	6.85983	0.256882	0.121993	10.175	-0.083498	0.191993	ND	ND	0.30088	0.157876	2.43967	ND	0.139123	4.24926	0.204886	0.0153242	9.65423	0.197968	ND	ND	ND	0.197597	0.990545	3.68539	-0.453368	-0.348033	5.89443	-0.319739	0.519054	-0.435569	-0.11049	0.42691	ND	ND	0.329325	0.0718782	1.72387	ND	ND	3.25556	0.0024685	ND
Triethylphosphate	ND	ND	9.99051	0.911681	4.46161	2.71306	0.990275	9.59743	11.1525	7.27891	43.8957	52.2307	38.3804	ND	ND	28.8369	11.4839	2.61565	2.05887	2.30007	10.0115	15.7925	4.1489	38.0783	43.1844	48.7142	ND	ND	7.78913	3.3308	5.28443	5.19768	6.63883	10.7075	17.1984	5.35813	44.8644	56.4994	41.0694	ND	ND	22.2618	23.5676	4.342	2.94124	4.80659	8.95192	8.97483	6.98989
Trifloxystrobin	ND	ND	3.3311	8.90804	4.8767	4.35304	2.82487	6.73603	9.86503	4.47758	43.1313	39.5919	27.7392	ND	ND	2.20402	6.91802	3.87034	3.82309	1.72279	9.83756	15.4134	ND	34.382	37.6155	27.4842	ND	ND	1.7186	14.1917	5.63103	3.60575	3.72277	9.61033	12.1967	3.43528	42.3635	48.2551	28.4206	ND	ND	1.65482	16.9257	4.30135	3.21247	1.90566	9.58119	9.26658	6.29914
Triglyme	ND	ND	ND	ND	ND	ND	ND	0.0555943	ND	ND	0.513718	ND	ND	ND	ND	ND	ND	ND	ND	ND	0.0992855	ND	ND	0.290049	0.11766	ND	ND	ND	ND	ND	ND	ND	ND	ND	ND	ND	0.136121	ND	ND	ND	ND	ND	ND	ND	ND	ND	ND	ND	ND
Trimethoprim	ND	ND	ND	ND	ND	ND	ND	ND	ND	ND	ND	ND	ND	ND	ND	ND	ND	ND	ND	ND	ND	ND	ND	0.0866817	ND	ND	ND	ND	ND	ND	0.609976	ND	ND	0.832491	0.0702145	ND	5.27412	2.0255	0.0845505	ND	ND	ND	ND	1.14578	ND	ND	2.6309	0.307919	ND
Trimethyloctylammonium	ND	ND	ND	ND	ND	ND	ND	ND	ND	ND	ND	ND	ND	ND	ND	ND	ND	ND	ND	ND	ND	ND	ND	0.337721	ND	ND	ND	ND	ND	ND	ND	ND	ND	ND	ND	ND	ND	ND	ND	ND	ND	ND	ND	ND	ND	ND	0.337551	ND	ND
Triphenylphosphate	ND	ND	ND	ND	ND	ND	ND	8.09208	8.57585	5.22819	41.0568	23.9545	5.67616	ND	ND	ND	ND	ND	6.04256	ND	10.587	10.2424	ND	35.8905	23.0991	6.60688	ND	ND	ND	ND	6.94497	ND	ND	8.81459	6.49927	5.55685	40.933	31.1012	6.96388	ND	ND	ND	ND	6.22142	ND	ND	8.71631	9.19899	5.0911
Triphenylphosphine oxide	ND	ND	0.07978	0.168545	3.54892	1.03276	0.141652	6.9223	2.08994	0.190005	34.3003	4.70736	0.592444	ND	ND	ND	0.108241	3.40778	0.905929	0.139515	7.50677	2.06437	ND	33.3667	5.0549	0.490403	ND	ND	ND	0.119427	3.74999	1.36659	0.192496	7.07242	2.64891	0.257933	31.9658	6.71176	0.70917	ND	ND	ND	0.0991635	3.45128	1.33087	0.171399	7.19814	2.76516	0.289514
Tripropyl phosphate	ND	ND	ND	ND	0.667069	ND	ND	3.90471	2.44092	ND	24.0565	14.3703	1.33035	ND	ND	ND	ND	0.405971	0.163978	ND	4.89778	4.48684	ND	18.8468	18.2343	1.69447	ND	ND	ND	ND	0.507272	ND	ND	3.28266	1.11822	ND	19.3561	13.5459	1.25835	ND	ND	ND	ND	ND	ND	ND	3.2778	2.97663	0.288826
Tris(1-chloro-2-propyl)phosphate	ND	ND	ND	ND	ND	ND	ND	ND	ND	ND	ND	ND	ND	ND	ND	ND	ND	ND	ND	ND	ND	ND	ND	ND	ND	ND	ND	ND	ND	ND	ND	ND	ND	ND	ND	ND	ND	ND	ND	ND	ND	ND	ND	ND	ND	ND	ND	ND	ND
Tris(2-chloroethyl)phosphate	ND	ND	0.139645	0.267751	6.97509	1.16418	0.311077	12.7628	2.33033	0.157721	37.9142	3.86886	0.427271	ND	ND	ND	0.015987	4.27555	0.699491	ND	8.61352	1.40895	ND	28.4546	2.7785	0.16467	ND	ND	-0.0401562	0.16643	6.95547	1.01431	0.03752	12.1947	1.95562	0.165896	35.9551	3.56363	0.207323	ND	ND	ND	ND	4.32127	0.580543	ND	8.04238	1.29723	0.00390675
Tylosin	ND	ND	ND	ND	0.440272	ND	ND	0.515818	ND	ND	0.506139	0.272896	ND	ND	ND	ND	ND	ND	ND	ND	0.319837	ND	ND	1.09357	ND	ND	ND	ND	ND	ND	1.86894	1.70346	0.237487	3.75427	3.66331	ND	3.84003	6.36263	0.294281	ND	ND	ND	ND	2.30518	1.38942	ND	5.28208	3.95968	0.421964
Valsartan	ND	ND	ND	ND	0.907365	0.405021	0.0604182	2.5416	1.22821	0.568576	10.4511	5.11833	6.95108	ND	ND	0.0247417	0.024677	0.660475	0.317544	0.0833028	2.1215	0.904895	0.0468445	11.2562	1.62365	2.67467	ND	ND	ND	ND	0.0370002	ND	ND	0.0284432	0.1232	ND	0.114566	0.134954	0.0680768	ND	ND	ND	ND	0.0955913	ND	ND	0.291467	ND	ND
Vardenafil	ND	ND	ND	ND	ND	ND	ND	ND	ND	ND	ND	ND	ND	ND	ND	ND	ND	ND	ND	ND	ND	ND	ND	ND	ND	ND	ND	ND	ND	ND	ND	ND	ND	ND	ND	ND	ND	ND	ND	ND	ND	ND	ND	ND	ND	ND	ND	ND	ND
Verapamil	ND	ND	0.00464575	0.00305625	0.0103807	-0.0020925	-0.00131125	0.00801925	0.00075625	0.00205775	0.009244	0.024342	0.0049315	ND	ND	-0.00237075	0.00181475	-0.0012365	0.0096255	0.00198075	-0.00081675	0.00125275	-0.00145275	0.0573137	0.00532525	0.00307075	ND	ND	0.009623	0.0105962	0.0075375	0.006419	0.0130002	0.015673	0.0103525	0.0152837	0.072437	0.097018	0.055251	ND	ND	-0.00199075	0.0127865	0.00962425	-0.0075925	0.00082925	0.00619625	0.00497575	0.0121528
Ziprasidone	ND	ND	ND	ND	ND	ND	ND	ND	ND	ND	ND	ND	ND	ND	ND	ND	ND	ND	ND	ND	ND	ND	ND	10.3439	ND	ND	ND	ND	ND	ND	ND	ND	ND	10.5769	ND	ND	58.6157	10.0904	64.2156	ND	ND	ND	10.454	ND	ND	ND	ND	ND	ND
[truncated: 106 more columns]

## Sheet: Table S3
Table S3. Mass balance expressed as ntot,i /nspiked,i, and predicted hydrolysis using the Chemical Transformation Simulator CTS
Tebes-Stevens C, Patel JM, Jones WJ, Weber EJ. 2017. Prediction of Hydrolysis Products of Organic Chemicals under Environmental pH Conditions. Environ Sci Technol 51:5008-5016. DOI: 10.1021/acs.est.6b05412.
U.S. EPA. 2019. Chemical Transformation Simulator: A Cheminformatics Tool for Predicting Transformation Pathways and Physicochemical Properties
									CTS Hydrolysis pathway 1	Degradation Score			CTS Hydrolysis pathway 2	Degradation Score			CTS Hydrolysis pathway 3	Degradation Score
Chemical name	DTXSID	ntot/nspiked pH 3	CV%	ntot/nspiked pH 7.4	CV%	ntot/nspiked pH 11.5	CV%	Comments regarding inclusion in data evaluation		pH 5	pH 7	pH 9		pH 5	pH 7	pH 9		pH 5	pH 7	pH 9
(4-Sulfophenyl)acetic acid	DTXSID30892516	1.09223	0.348406	1.5043	0.361733	2.04453	0.353273	excluded (low/no concentration in PDMS)	None				None				None
(Benzothiazol-2-ylthio)methyl thiocyanate	DTXSID6032647	1.10983	0.99628	1.352	0.864013	ND		excluded pH 11.5 despite no hydrolysis was predicted	None				None				None
(Methoxymethyl)triphenylphosphonium	SDMCZCALYDCRBH-UHFFFAOYSA-N	0.87907	0.43036	0.6154	0.661262	0.19577	1.48524	excluded (low/no concentration in PDMS)	None				None				None
1-(3-carboxypropyl)-3,7-dimethylxanthine	DTXSID40215232	0.72195	0.262409	0.855324	0.143404	0.841087	0.0935833	excluded (low/no concentration in PDMS) and possibly hydrolysis	Imide Hydrolysis	2	5	5	None				None
1-Butyl-3-methyl-imidazolium	DTXSID6031461	1.18387	0.130167	1.43812	0.130204	0.878232	0.56194	excluded (low/no concentration in PDMS)	None				None				None
1-Naphthol-5-sulfonic acid	DTXSID0059459	0.781977	0.425424	0.98108	0.290789	0.964842	0.1924	excluded (low/no concentration in PDMS)	None				None				None
1-Naphthylamine	DTXSID7020920	0.64409	0.479415	0.379725	1.27171	0.178094	3.04895	excluded (low/no concentration in PDMS)	None				None				None
1,2-Benzisothiazolinone	DTXSID5032523	0.390019	1.44595	0.974581	0.312717	0.933664	0.246139	excluded (low/no concentration in PDMS)	None				None				None
1,3-Diphenylguanidine	DTXSID3025178	0.691255	0.199151	0.750717	0.308479	0.431741	0.550697	excluded due to large variability/poor mass balance	None				None				None
10,11-Dihydro-10-hydroxycarbamazepine	DTXSID50865484	0.938031	0.484076	1.16794	0.283718	1.12076	0.355697		Urea Hydrolysis	3	2	2	None				None
10,11-Dihydro-10,11-dihydroxycarbamazepine	DTXSID30891504	0.904408	0.406534	1.10121	0.211532	1.11666	0.292535		Urea Hydrolysis	3	2	2	None				None
1H-Benzotriazole	DTXSID6020147	0.865079	0.213218	1.14498	0.0637119	1.13273	0.0489876		None				None				None
2-(2-(Chlorophenyl)amino)benzaldehyde	DTXSID20698322	0.886415	0.825328	0.854922	0.814931	0.654715	0.673062		None				None				None
2-(Piperazin-1-yl)ethanamine	DTXSID2021997	5.34977	0.654676	1.82106	0.747896	3.81363	0.196963	excluded (low/no concentration in PDMS)	None				None				None
2-Acetonaphthone	DTXSID2041389	0.556548	0.481935	0.588655	0.161313	0.589828	0.26701	excluded due to large variability/poor mass balance	None				None				None
2-Amido-3,5,6-trichloro-4-cyanobenzenesulfonic acid	DTXSID60891330	1.39316	0.104354	1.40732	0.104811	0.438427	0.420048	excluded (low/no concentration in PDMS) and possibly hydrolysis	Nitrile Hydrolysis	4	5	6	None				None
2-Amino-1-methyl-6-phenylimidazo[4,5-b]pyridine (PhIP)	DTXSID3037628	1.08474	0.186943	1.28557	0.186355	1.15818	0.187283		None				None				None
2-Amino-3,8-dimethylimidazo-[4,5-f]quinoxaline (MeIQx)	DTXSID1020801	0.816593	0.285477	0.882727	0.360077	0.874105	0.248775		None				None				None
2-Amino-9H-pyrido[2,3-b]indole (AalphaC)	DTXSID7020001	1.46836	0.81635	1.55931	0.783092	1.5515	0.78963	excluded due to large variability	None				None				None
2-Aminobenzimidazole	DTXSID1024465	1.05325	0.192284	1.23435	0.139787	1.51613	0.265111		None				None				None
2-Aminobiphenyl	DTXSID3030189	ND		1.65968	0.767029	1.41661	0.673558	excluded due to large variability	None				None				None
2-Aminonaphthalene-1,5-disulfonic acid	DTXSID0045040	0.150792	1.57526	0.169114	1.61963	0.233045	0.975943	excluded (low/no concentration in PDMS)	None				None				None
2-Benzothiazolesulfonic acid	DTXSID80240528	1.47779	0.12231	2.04409	0.539026	1.56724	0.142863	excluded due to large variability	None				None				None
2-Bromoaniline	DTXSID5060645	2.09473	0.107996	1.98132	0.00445506	ND		excluded (low/no concentration in PDMS)	None				None				None
2-Hydroxyatrazine	DTXSID6037807	1.33496	0.155885	1.20061	0.108095	1.22298	0.109188	excluded (low/no concentration in PDMS)	None				None				None
2-Hydroxybenzothiazole	DTXSID6061315	0.74477	0.507488	1.08491	0.339665	1.12397	0.250558		None				None				None
2-Hydroxycarbamazepine	DTXSID20218201	0.942486	0.425403	1.27441	0.384214	1.24293	0.408767	excluded (low/no concentration in PDMS)	Urea Hydrolysis	3	2	2	None				None
2-Hydroxydesethylterbuthylazine	DTXSID60216887	1.48934	0.230206	1.15639	0.136236	1.26471	0.13968	excluded (low/no concentration in PDMS)	None				None				None
2-Hydroxyquinoline	DTXSID1058769	0.761545	0.273218	0.938195	0.147643	0.929427	0.105967		Lactam Hydrolysis	4	4	4	None				None
2-Isopropyl-6-methyl-pyrimidin-4-ol	DTXSID1027502	3.20634	1.6834	3.2222	1.23911	2.06622	2.34025	excluded due to large variablity, many non-detects in PDMS	Lactam Hydrolysis	4	4	4	None				None
2-Isopropylthioxanthone	DTXSID1044691	0.907877	0.389791	1.01824	0.289142	0.808739	0.242108		None				None				None
2-Mercaptobenzothiazole	DTXSID1020807	0.689174	2.3069	0.83181	1.55994	0.816299	2.15187	excluded due to too high variability	None				None				None
2-Naphthalene sulfonic acid	DTXSID5044788	0.770967	0.19178	1.06677	0.174961	1.07011	0.106879	excluded (low/no concentration in PDMS)	None				None				None
2-Naphthol-8-sulfonic acid	DTXSID9059626	1.04903	0.249167	1.4673	0.12463	1.42324	0.135568	excluded (low/no concentration in PDMS)	None				None				None
2-Octyl-4-isothiazolin-3-one	DTXSID1025805	0.718233	0.409653	0.912478	0.226095	0.741729	0.253635		None				None				None
2-Oxindole	DTXSID80870389	1.89889	0.508242	2.06397	0.45116	0.841512	0.574943	excluded due to too high variability	Lactam Hydrolysis	4	4	4	None				None
2,3-Epoxypropyltrimethylammonium	DTXSID1044643	1.39982	0.194917	8.31052	0.145237	5.41321	0.259561	excluded (low/no concentration in PDMS)	Epoxide hydrolysis	7	5	1	None				None
2,4-Dichlorophenol	DTXSID1020439	1.05373	0.194833	1.34457	0.106432	1.32251	0.0910722	excluded (low/no concentration in PDMS)	None				None				None
2,4-Dichlorophenoxyacetic acid	DTXSID0020442	1.46079	0.197239	1.87465	0.196486	1.79411	0.190323	excluded (low/no concentration in PDMS)	None				None				None
2,4-Dinitrophenol	DTXSID0020523	0.316818	1.70653	1.24857	0.083965	0.424834	0.665933	excluded (low/no concentration in PDMS)	None				None				None
2,6-Dichlorobenzamide	DTXSID7022170	1.33622	0.178946	1.50524	0.127749	1.61472	0.162143	excluded (low/no concentration in PDMS)	Amide Hydrolysis	1	1	3	None				None
2,7-Naphthalenedisulfonic acid	DTXSID3059054	0.846293	0.166735	0.964257	0.174492	0.674512	0.209696	excluded (low/no concentration in PDMS)	None				None				None
2(4-morpholinyl)benzothiazole	DTXSID90891505	ND		1.44215	0.367413	1.43393	0.333201		None				None				None
3-Aminoacetophenon	DTXSID0021830	1.81361	0.559508	1.60332	5.10521	ND		excluded due to large variablity, many non-detects in PDMS	None				None				None
3-Iodopropynyl butylcarbamate	DTXSID0028038	1.11835	0.864969	1.54456	0.563873	0.440812	0.525901	pH 11.5 excluded due to hydrolysis	Carbamate Hydrolysis	3	3	5	None				None
3,3'-Dichlorobenzidine	DTXSID6020432	5.41877	0.948186	7.08526	0.925048	7.07562	0.966316	excluded due to large variability	None				None				None
3,3'-Dimethylbenzidine	DTXSID5024059	1.68687	0.463569	1.21224	0.402069	1.44628	0.468994	excluded due to large variability	None				None				None
3,4-Dichlorophenylurea	DTXSID2041468	0.947853	0.422451	1.07369	0.328073	1.07352	0.347053		Urea Hydrolysis	3	2	2	None				None
3,4,5-Trichlorophenol	DTXSID4026212	0.920978	0.262891	1.13543	0.282575	1.24065	0.173141		None				None				None
3,5,6-Trichloro-2-pyridinol	DTXSID7038317	1.10662	0.24404	1.29417	0.127708	1.30052	0.108908	excluded (low/no concentration in PDMS)	Lactam Hydrolysis	4	4	4	None				None
4-(Dimethylamino)pyridine	DTXSID0044369	6.93382	0.194031	12.0832	0.518484	5.25716	1.01384	excluded (low/no concentration in PDMS)	None				None				None
4-Amino-N,N-dimethylbenzenesulfonamide	DTXSID5061902	1.02035	0.128798	1.2738	0.0862752	1.27752	0.1121		None				None				None
4-Aminoantipyrine	DTXSID8048860	0.127177	2.45375	0.577323	0.801149	0.503948	0.692897	excluded (low/no concentration in PDMS)	Lactam Hydrolysis	4	4	4	None				None
4-Aminobenzamide	DTXSID7038814	4.54038	0.35871	7.83185	0.346813	6.30642	0.3613	excluded (low/no concentration in PDMS)	None				None				None
4-Chloroaniline	DTXSID9020295	1.09006	1.71164	2.65222	1.10471	0.574079	2.97836	excluded (low/no concentration in PDMS)	None				None				None
4-Chlorophenol	DTXSID1021871	1.02276	0.210482	1.33269	0.128766	1.45934	0.14403		None				None				None
4-Fluorobenzoylpropionic acid	DTXSID30190084	0.848835	0.144363	1.02176	0.0978423	0.99111	0.17377		None				None				None
4-Formyl-antipyrine	DTXSID10241720	0.959648	0.126809	1.18212	0.0806062	1.02313	0.118749		Lactam Hydrolysis	4	4	4	None				None
4-Hydroxy-1-(2-hydroxyethyl)-2,2,6,6-tetramethylpiperidine	DTXSID4068795	4.26212	0.109487	6.13563	0.173082	4.52776	0.219915	excluded due to large variability	None				None				None
4-Hydroxybenzotriazole	DTXSID90374722	1.20365	0.468533	0.866573	0.814014	0.545934	1.1892	excluded (low/no concentration in PDMS)	None				None				None
4-Hydroxycoumarin	DTXSID8061472	ND		3.20109	0.342372	1.32091	0.545724	excluded (low/no concentration in PDMS)	Lactone Hydrolysis	1	5	5	None				None
4-Hydroxyquinoline	DTXSID50209980	0.917705	0.241982	1.25061	0.151538	1.14399	0.142916	excluded (low/no concentration in PDMS)	None				None				None
4-Hydroxytamoxifen	DTXSID3037094	0.321832	0.59318	0.20631	1.37253	0.204841	1.27816	excluded (low/no concentration in PDMS)	None				None				None
4-Isopropylaniline	DTXSID20243932	3.33824	0.670027	2.66977	0.760191	2.40166	1.15237	excluded (low/no concentration in PDMS)	None				None				None
4-Methylbenzylidene camphor	DTXSID8047896	0.991898	0.437921	1.09153	0.376726	0.996325	0.350187		None				None				None
4-Methylmorpholine-N-oxide	DTXSID3029287	2.38267	0.363995	2.20146	1.18883	2.29678	0.253761	excluded (low/no concentration in PDMS)	None				None				None
4-Nitrophenol	DTXSID0021834	0.577783	0.718914	1.33797	0.106735	1.32069	0.289286	excluded (low/no concentration in PDMS)	None				None				None
4-Nitroquinoline-1-oxide	DTXSID5025780	0.30071	1.48308	0.350956	0.9914	0.188071	1.09892	excluded due to large variability/poor mass balance	None				None				None
4-tert-Butylbenzenesulfonamide	DTXSID70278754	ND		0.982884	0.155726	0.970837	0.151866		None				None				None
4,4'-Methylene-bis(2-methyl aniline)	DTXSID5020867	0.92247	0.31655	0.770515	0.545017	0.660862	0.520712	excluded due to large variablity, many non-detects in PDMS	None				None				None
4,4'-Thiodianiline	DTXSID9021344	0.297356	0.460427	0.815778	0.427769	0.785952	0.363407	excluded (low/no concentration in PDMS)	None				None				None
5-[(²H₃)Ethanoylamino]-2-hydroxybenzoic acid	DTXSID60675516	0.880983	0.334303	0.996616	0.196272	0.685608	0.36097	excluded (low/no concentration in PDMS)	Amide Hydrolysis	1	1	3	None				None
5-Aminonaphthalene-2-sulfonic acid	DTXSID6059497	0.247397	1.05425	1.03727	0.149744	0.968384	0.177755	excluded (low/no concentration in PDMS)	None				None				None
5-Carboline	DTXSID80179147	0.780147	0.206238	0.839493	0.299221	0.828552	0.218163		None				None				None
5-Chlorobenzotriazole	DTXSID0047450	1.45332	0.57374	1.58896	0.489096	1.58026	0.510262		None				None				None
5-Fluorouracil	DTXSID2020634	0.760017	0.890512	0.343426	0.279821	0.280492	0.215039	excluded (low/no concentration in PDMS)	Imide Hydrolysis	2	5	5	None				None
5-Methyl-1H-benzotriazole	DTXSID1038743	1.11093	0.290637	1.41609	0.205809	1.48472	0.113736		None				None				None
6-Mercaptopurine	DTXSID0020810	2.71204	0.844906	0.928887	1.45836	2.51147	0.84447	excluded (low/no concentration in PDMS)	None				None				None
6-Propyl-2-thiouracil	DTXSID5021209	0.12689	2.24496	0.411955	0.921936	0.123993	2.18339	excluded (low/no concentration in PDMS)	Lactam Hydrolysis	4	4	4	None				None
6:2 fluorotelomer sulfonic acid	DTXSID6067331	0.560641	0.412198	0.632049	0.223737	0.658581	0.267436		None				None				None
7-(Ethylamino)-4-methylcoumarin	DTXSID1067417	0.719337	0.374178	0.989444	0.169025	0.828096	0.156114		Lactone Hydrolysis	1	5	5	None				None
7-Amino-4-methylcoumarin	DTXSID40885333	0.656659	0.235404	0.879096	0.137752	0.814099	0.134312		Lactone Hydrolysis	1	5	5	None				None
7-Diethylamino-4-methylcoumarin	DTXSID9025035	0.914558	0.291739	1.11209	0.183112	0.957796	0.209035		Lactone Hydrolysis	1	5	5	None				None
7-Hydroxymethotrexate	DTXSID70891503	0.919496	0.531944	1.48378	0.219213	1.41026	0.137519	excluded (low/no concentration in PDMS)	Lactam Hydrolysis	4	4	4	None				None
Abamectin	DTXSID8023892	0.744207	0.560654	0.883912	0.438066	0.717787	0.572353	excluded, hydrolysis half time of 9.9 days at pH 9 and 50°C (https://circabc.europa.eu/sd/a/f184c262-d783-48ca-9050-67e5e3098d57/Abamectin%20(assessment%20report%20as%20finalised%20on%2018.02.11).pdf)	Lactone Hydrolysis	1	5	5	None				None
Acetaminophen	DTXSID2020006	0.943664	0.220804	1.37597	0.368428	1.35485	0.239348	excluded (low/no concentration in PDMS)	Amide Hydrolysis	1	1	3	None				None
Acetamiprid	DTXSID0034300	0.853763	0.123911	0.90063	0.108471	0.44712	0.255576	pH 11.5 excluded due to hydrolysis	Nitrile Hydrolysis	4	5	6	None				None
Acetochlor	DTXSID8023848	0.899829	0.339167	1.04973	0.337344	0.900417	0.303153		Halogenated Aliphatics: Nucleophilic Substitution (no adjacent X)	3	3	3	None				None
Acridine	DTXSID8059766	ND		1.40513	0.431053	1.34694	0.48745		None				None				None
Acridone	DTXSID8060371	0.89092	0.305768	1.25467	0.268289	1.22081	0.176896		None				None				None
Albendazole	DTXSID0022563	0.354148	1.80782	0.62268	0.803646	0.455014	0.689888	excluded (low/no concentration in PDMS) and possibly hydrolysis	Carbamate Hydrolysis	3	3	5	None				None
Allethrin	DTXSID8035180	0.737153	0.448626	0.830309	0.321803	0.359899	0.558715	pH 11.5 excluded due to hydrolysis	Carboxylic Acid Ester Hydrolysis	2	2	5	None				None
Amantadine	DTXSID8022117	0.989474	0.212067	0.973742	0.449616	0.363691	1.26498		None				None				None
Ametryn	DTXSID1023869	0.813917	0.459911	0.957063	0.42454	0.890057	0.355699		None				None				None
Amidosulfobetaine-14	DTXSID50398742	0.149477	1.33017	0.183606	1.3637	0.173749	1.26796	excluded (low/no concentration in PDMS)	Amide Hydrolysis	1	1	3	None				None
Amidosulfuron	DTXSID7057945	0.139815	0.470419	0.90887	0.195832	0.928822	0.224053	excluded (low/no concentration in PDMS)	Sulfonylurea Hydrolysis	3	2	2	None				None
Amiodarone	DTXSID7022592	0.0696203	1.94006	0.0301408	2.78252	0.0525429	1.78785	excluded (low/no concentration in PDMS)	None				None				None
Amitriptyline	DTXSID7022594	0.747524	0.363931	0.487359	1.28857	0.221924	1.34275	excluded (low/no concentration in PDMS)	None				None				None
Amoxicillin	DTXSID3037044	ND		4.60542	0.203253	0.613399	0.498219	excluded (low/no concentration in PDMS)	Lactam Hydrolysis	4	4	4	None				None
Anastrozole	DTXSID9022607	0.967863	0.243298	1.17092	0.217999	0.960223	0.209956		Nitrile Hydrolysis	4	5	6	None				None
Atenolol	DTXSID2022628	0.888793	0.18257	1.06792	0.0878242	0.966475	0.121032		Amide Hydrolysis	1	1	3	None				None
Atorvastatin	DTXSID8029868	0.158011	0.811577	0.419543	0.408159	0.444041	0.380151	excluded (low/no concentration in PDMS)	Amide Hydrolysis	1	1	3	None				None
Atrazine	DTXSID9020112	1.0526	0.218544	1.15441	0.253143	1.12162	0.236131		None				None				None
Azelastine	DTXSID6022638	0.574078	0.383692	0.280144	1.56765	0.186881	1.70099	excluded (low/no concentration in PDMS)	Lactam Hydrolysis	4	4	4	None				None
Azinphos methyl	DTXSID3020122	0.682879	0.338243	0.832552	0.151757	0.0234603	0.872681	excluded due to poor mass balance	Organophosphorus Ester Hydrolysis 2	2	3	3	Lactam Hydrolysis	4	4	4	Organophosphorus Ester Hydrolysis 1	2	3	4
Azithromycin	DTXSID8030760	1.14477	1.09616	1.58146	1.23219	1.9736	1.10079	excluded due to hydrolysis, many non-detects in PDMS	Lactone Hydrolysis	1	5	5	None				None
Azobenzene	DTXSID8020123	ND		0.888105	2.03757	0.528054	1.09117	excluded due to large variability	None				None				None
Azoxystrobin	DTXSID0032520	0.797914	0.207318	0.931882	0.142104	0.651847	0.304922		Nitrile Hydrolysis	4	5	6	None				None
Azoxystrobin acid	DTXSID10891507	0.620519	0.241706	0.884531	0.114958	0.817973	0.174753		Nitrile Hydrolysis	4	5	6	None				None
Benalaxyl	DTXSID3041619	0.809454	0.309684	0.92485	0.102238	0.72773	0.379755		Carboxylic Acid Ester Hydrolysis	2	2	5	Amide Hydrolysis	1	1	3	None
Bendiocarb	DTXSID9032327	1.15887	0.255431	0.236304	0.989864	0.00281154	0.646345	pH 7+11 excluded due to hydrolysis	Carbamate Hydrolysis	3	3	5	None				None
Bentazone	DTXSID0023901	1.06918	0.125744	1.24624	0.0917022	1.24475	0.117678	excluded (low/no concentration in PDMS)	None				None				None
Benzenesulfonic acid	DTXSID9024568	1.22046	0.161546	1.66294	0.115275	2.08592	0.161889	excluded (low/no concentration in PDMS)	None				None				None
Benzethonium	DTXSID5046984	0.241383	2.05821	0.280965	2.34026	0.0650721	2.33049	excluded due to large variablity, many non-detects in PDMS	None				None				None
Benzidine	DTXSID2020137	2.06561	0.123415	0.0258937	1.00573	1.00984	0.641405	excluded (low/no concentration in PDMS)	None				None				None
Benzocain	DTXSID8021804	ND		2.17753	0.473217	1.37931	0.474776	excluded due to large variability/poor mass balance	Carboxylic Acid Ester Hydrolysis	2	2	5	None				None
Benzoic acid, 2-(aminocarbonyl)-	DTXSID0058980	0.886635	1.77676	-1.45095	-2.87199	-0.736623	-3.90561	excluded due to large variablity, many non-detects in PDMS	Amide Hydrolysis	1	1	3	None				None
Benzophenone-4	DTXSID2042436	0.955624	0.242775	1.29523	0.0877224	1.27522	0.0801194	excluded (low/no concentration in PDMS)	None				None				None
Benzothiazole	DTXSID7024586	1.87039	0.923214	3.70576	1.20557	6.28202	0.470776	excluded (low/no concentration in PDMS)	None				None				None
Benzyldimethyldodecylammonium	DTXSID60872947	0.130388	0.847603	0.0839822	1.22433	0.0387942	1.53413	excluded (low/no concentration in PDMS)	None				None				None
Benzyldimethylhexadecylammonium	DTXSID3047007	0.177144	1.11806	0.135286	1.26215	0.529283	1.70733	excluded (low/no concentration in PDMS)	None				None				None
Bezafibrate	DTXSID3029869	0.659934	0.212005	0.876609	0.0594502	0.867537	0.0872078	pH 11.5 excluded due to hydrolysis	Amide Hydrolysis	1	1	3	None				None
Bifenox free acid	DTXSID9073547	0.357501	0.878505	0.813251	0.177306	0.627183	0.387902	excluded due to large variablity, many non-detects in PDMS	None				None				None
Bifonazol	DTXSID9045631	ND		0.828013	0.170077	0.758269	0.209984		None				None				None
Bis(4-chlorophenyl)sulfone	DTXSID9024986	1.06193	0.470407	1.12557	0.448251	1.03686	0.454314		None				None				None
Bisoprolol	DTXSID6022682	0.772783	0.308986	0.765621	0.438337	0.287313	1.49314	excluded due to large variablity, many non-detects in PDMS	None				None				None
Bisphenol S	DTXSID3022409	0.825679	0.193295	1.17365	0.0843866	1.16884	0.0972274		None				None				None
Boscalid	DTXSID6034392	0.91353	0.176113	1.04151	0.138504	0.985206	0.173046		Amide Hydrolysis	1	1	3	None				None
Bosentan	DTXSID7046627	0.365779	0.424732	0.278722	0.438107	0.264388	0.444031	excluded due to large variability/poor mass balance	None				None				None
Bromochlorophen	DTXSID90165596	0.696499	0.332048	0.73433	0.177294	0.76254	0.300024		None				None				None
Bromoxynil	DTXSID3022162	0.894758	0.18918	1.05582	0.128435	0.982767	0.15416		Nitrile Hydrolysis	4	5	6	None				None
Budesonide	DTXSID8020202	0.575907	0.41894	0.714115	0.492899	0.719445	0.482941		None				None				None
Bupirimate	DTXSID6041688	1.02729	0.177786	1.10079	0.196474	1.08096	0.321675		None				None				None
Bupropion	DTXSID7022706	2.25977	0.375592	0.710994	1.11992	0.0852306	1.68098	excluded (low/no concentration in PDMS)	None				None				None
Caffeine	DTXSID0020232	0.557119	0.453737	0.746602	0.301261	0.71473	0.280332		Imide Hydrolysis	2	5	5	None				None
Candesartan	DTXSID0022725	0.665596	0.259785	1.03745	0.126805	1.01039	0.121816		None				None				None
Capecitabine	DTXSID3046451	0.50458	0.286804	0.804753	0.142419	0.575461	0.251422	excluded due to hydrolysis	Carbamate Hydrolysis	3	3	5	None				None
Carbamazepine	DTXSID4022731	0.784223	0.19074	0.99492	0.116849	0.986712	0.12351		Urea Hydrolysis	3	2	2	None				None
Carbaryl	DTXSID9020247	1.0614	0.273835	0.787346	0.23686	0.00628381	2.34018	pH 7.4 and 11.5 excluded due to hydrolysis	Carbamate Hydrolysis	3	3	5	None				None
Carbendazim	DTXSID4024729	0.915952	0.128282	1.00464	0.120725	0.716462	0.159734		Carbamate Hydrolysis	3	3	5	None				None
Carbetamide	DTXSID7041756	0.928606	0.361688	0.954897	0.302881	0.137248	0.704495	pH 11.5 excluded due to hydrolysis	Carbamate Hydrolysis	3	3	5	None				None
Celecoxib	DTXSID0022777	0.588995	0.280296	0.644798	0.342302	0.672979	0.322571	excluded (low/no concentration in PDMS)	None				None				None
Celestolide	DTXSID9044536	0.419731	0.725283	0.447988	0.475228	0.347393	0.513278	excluded due to large variablity, many non-detects in PDMS	None				None				None
Cetirizine	DTXSID4022787	0.509165	0.503469	0.859053	0.21945	0.905146	0.116197	excluded (low/no concentration in PDMS)	None				None				None
Chloramphenicol	DTXSID7020265	0.610513	0.416608	1.05343	0.137297	0.281387	0.315446	excluded (low/no concentration in PDMS)	Amide Hydrolysis	1	1	3	Halogenated Aliphatics: Nucleophilic Substitution (geminal X)	1	1	1	None
Chlorfenvinphos	DTXSID7034250	0.915148	0.507674	1.17202	0.675598	0.770423	0.418919		Organophosphorus Ester Hydrolysis 1	2	3	4	None				None
Chlormequat	DTXSID4048064	5.15662	0.112538	6.89722	0.149212	3.77976	0.209707	excluded (low/no concentration in PDMS)	Halogenated Aliphatics: Nucleophilic Substitution (no adjacent X)	3	3	3	None				None
Chlorophene	DTXSID5020154	0.930194	0.179823	1.08591	0.143443	1.13302	0.136242		None				None				None
Chlorothalonil R611965	DTXSID10597537	1.30187	0.0936876	1.36993	0.0976963	1.22107	0.232556	excluded (low/no concentration in PDMS)	Amide Hydrolysis	1	1	3	None				None
Chlorothalonil-4-hydroxy	DTXSID90182586	0.58793	0.214238	0.72141	0.107055	0.671913	0.105027	excluded due to hydrolysis	Nitrile Hydrolysis	4	5	6	None				None
Chlorpropham	DTXSID7020764	0.710219	0.447358	0.746422	0.295424	0.679021	0.525146	excluded due to hydrolysis	Carbamate Hydrolysis	3	3	5	None				None
Ciclopirox	DTXSID9048564	0.853517	0.389286	0.929069	0.439853	0.658831	0.275547	excluded due to hydrolysis	Lactam Hydrolysis	4	4	4	None				None
Citalopram	DTXSID8022826	0.676435	0.321467	0.299795	1.16997	0.114337	2.05342	excluded (low/no concentration in PDMS)	Nitrile Hydrolysis	4	5	6	None				None
Clarithromycin	DTXSID3022829	0.153154	0.681278	0.234542	1.26648	0.231551	1.23451	excluded (low/no concentration in PDMS)	Lactone Hydrolysis	1	5	5	None				None
Climbazole	DTXSID6046555	0.895048	0.290065	1.37688	0.201404	1.23935	0.213641	excluded due to large variability	None				None				None
Clofibrate	DTXSID3020336	0.948074	0.400267	1.02969	0.436218	0.887661	0.406351		Carboxylic Acid Ester Hydrolysis	2	2	5	None				None
Clofibric acid	DTXSID1040661	1.06259	0.171053	1.40765	0.134567	1.50853	0.185875	excluded (low/no concentration in PDMS)	None				None				None
Clomazone	DTXSID1032355	1.21101	0.40469	1.41145	0.491927	1.15021	0.402994		Lactam Hydrolysis	4	4	4	None				None
Clonidine	DTXSID6022846	0.879338	0.371334	1.05858	0.376014	0.712784	0.544982	pH 11.5 excluded due to hydrolysis	None				None				None
Clopidogrel	DTXSID6022848	0.811201	0.236808	0.919003	0.199963	0.894726	0.313272		Carboxylic Acid Ester Hydrolysis	2	2	5	None				None
Clothianidin	DTXSID2034465	0.896049	0.160223	1.06494	0.0808966	0.340085	0.57624	pH 11.5 excluded due to hydrolysis	None				None				None
Clotrimazole	DTXSID7029871	0.662565	0.246811	0.850698	0.126753	0.772673	0.156193		None				None				None
Clozapine	DTXSID5022855	0.761294	0.357641	0.42117	1.031	0.323498	1.16256	excluded (low/no concentration in PDMS)	None				None				None
Cotinine	DTXSID1047576	2.43297	0.400509	2.0766	0.837419	2.7519	0.378634	excluded due to hydrolysis	Lactam Hydrolysis	4	4	4	None				None
Crotamiton	DTXSID6040664	1.05939	0.537197	1.23514	0.564716	1.20592	0.754358		Amide Hydrolysis	1	1	3	None				None
Cyclamate	DTXSID5041809	0.851774	0.150937	1.0827	0.0647446	1.09411	0.068061	excluded (low/no concentration in PDMS)	None				None				None
Cyproconazole	DTXSID0032601	0.996966	0.156895	1.10323	0.184651	1.05502	0.156189		None				None				None
Cyprodinil	DTXSID1032359	1.41586	0.255573	1.3286	0.356625	1.24279	0.312868		None				None				None
Cyromazine	DTXSID6023999	6.7029	0.211944	10.494	0.180788	10.5585	0.160727	excluded (low/no concentration in PDMS)	None				None				None
Daidzein	DTXSID9022310	0.796954	0.246417	1.25584	0.272324	1.07978	0.247488		None				None				None
DCOIT	DTXSID5032315	0.651727	0.53653	0.626952	0.461105	0.0555911	0.472054	excluded due to large variablity, poor mass balance	None				None				None
Decylsulfate	DTXSID8042428	ND		1.03464	0.258919	1.03683	0.142367	excluded (low/no concentration in PDMS)	None				None				None
DEET	DTXSID2021995	1.01312	0.419529	1.17396	0.437127	1.1004	0.425506		Amide Hydrolysis	1	1	3	None				None
Denatonium	DTXSID9043770	ND		0.917771	0.283494	0.444733	0.653713	excluded (low/no concentration in PDMS)	Amide Hydrolysis	1	1	3	None				None
Desethylatrazine	DTXSID5037494	1.40782	0.23705	1.43697	0.250962	1.26221	0.261817		None				None				None
Desethylterbutylazine	DTXSID80184211	1.29989	0.161763	1.50459	0.342831	1.58933	0.280017		None				None				None
Desisopropylatrazine	DTXSID0037495	1.14989	0.128535	1.15742	0.11936	1.30372	0.253504		None				None				None
Desloratadine	DTXSID1044196	0.683712	0.33642	0.432583	0.913897	0.223793	1.6252	excluded due to large variablity, poor mass balance	None				None				None
Diatrizoate	DTXSID0044521	0.838146	0.234546	0.927144	0.194598	0.465163	0.658383	excluded (low/no concentration in PDMS)	Amide Hydrolysis	1	1	3	None				None
Diazepam	DTXSID4020406	0.94836	0.223855	1.0719	0.267435	0.862605	0.273332		Lactam Hydrolysis	4	4	4	None				None
Diazinon	DTXSID9020407	0.211528	1.02519	0.622879	0.26082	0.434979	0.485261	excluded due to poor mass balance	Organophosphorus Ester Hydrolysis 1	2	3	4	Organophosphorus Ester Hydrolysis 2	2	3	3	None
Dichlorophen	DTXSID6021824	0.661866	0.204445	0.768325	0.125709	0.731534	0.423273		None				None				None
Dichlorprop	DTXSID0020440	0.862159	0.217929	1.17963	0.1183	1.1481	0.125581	excluded (low/no concentration in PDMS)	None				None				None
Diclofenac	DTXSID6022923	0.653046	0.150708	0.81306	0.111482	0.838485	0.0928642		None				None				None
Dicyclohexyl sulfosuccinate	DTXSID3047213	0.439294	0.278181	0.598506	0.118067	0.102767	0.444783	excluded due to hydrolysis	Carboxylic Acid Ester Hydrolysis	2	2	5	None				None
Dicyclohexylphthalate	DTXSID5025021	0.760064	0.462427	0.777085	0.384758	0.660913	0.392381	excluded due to hydrolysis	Carboxylic Acid Ester Hydrolysis	2	2	5	None				None
Didecyldimethylammonium	DTXSID0048004	0.18022	9.81246	1.02164	4.54687	0.813633	5.41348	excluded (low/no concentration in PDMS)	None				None				None
Difenoconazole	DTXSID4032372	0.771573	0.358655	0.798339	0.164976	0.716696	0.239289		None				None				None
Diflubenzuron	DTXSID1024049	0.694402	0.249385	0.792409	0.121955	0.456771	0.471882	pH 11.5 excluded due to hydrolysis	Amide Hydrolysis	1	1	3	Urea Hydrolysis	3	2	2	None
Diflufenican	DTXSID4041494	1.29045	0.204009	ND		0.590161	0.454668	excluded due to large variability/poor mass balance	Amide Hydrolysis	1	1	3	None				None
Dimethachlor	DTXSID3058111	1.18217	0.343761	1.47706	0.385486	1.29484	0.32252		Halogenated Aliphatics: Nucleophilic Substitution (no adjacent X)	3	3	3	None				None
Dimethachlor CGA369873	ZNKNVJGSYJFDHT-UHFFFAOYSA-N	1.21622	0.133034	1.49646	0.119952	1.48794	0.131557	excluded (low/no concentration in PDMS)	Amide Hydrolysis	1	1	3	None				None
Dimethachlor ESA	DTXSID20891457	0.952254	0.175996	1.30202	0.0852754	1.26926	0.11685	excluded (low/no concentration in PDMS)	Amide Hydrolysis	1	1	3	None				None
Dimethachlor OA	DTXSID80891458	0.988609	0.140895	1.2987	0.113723	1.29053	0.0862948	excluded (low/no concentration in PDMS)	Amide Hydrolysis	1	1	3	None				None
Dimethenamid	DTXSID4032376	1.2071	0.381361	1.52622	0.369222	1.41664	0.466034		Halogenated Aliphatics: Nucleophilic Substitution (no adjacent X)	3	3	3	None				None
Dimethenamid ESA	DTXSID50891445	0.81422	0.320943	1.29452	0.0595692	1.24567	0.109724	excluded (low/no concentration in PDMS)	Amide Hydrolysis	1	1	3	None				None
Dimethenamid OA	DTXSID4037530	0.688601	0.483141	1.18224	0.0873585	1.19584	0.104785	excluded (low/no concentration in PDMS)	Amide Hydrolysis	1	1	3	None				None
Dimethoate	DTXSID7020479	0.788211	0.279749	1.03109	0.101209	0.0020204	0.0953679	pH 11.5 excluded	Organophosphorus Ester Hydrolysis 1	2	3	4	Organophosphorus Ester Hydrolysis 2	2	3	3	None
Dimethyl-5-sulfoisophthalate	DTXSID9027071	1.08469	0.131256	1.03323	0.169973	ND		excluded due to hydrolysis at pH 11 and due to too high variability	Carboxylic Acid Ester Hydrolysis	2	2	5	None				None
Dimethylaminophenazone	DTXSID7020504	0.224781	2.03097	0.607756	0.826205	0.929545	0.539345	excluded due to hydrolysis	Lactam Hydrolysis	4	4	4	None				None
Dimoxystrobin	DTXSID3057981	0.748751	0.264539	0.816717	0.125039	0.777277	0.16566		Amide Hydrolysis	1	1	3	None				None
Dinoseb	DTXSID3020207	0.435114	0.660687	0.84662	0.115642	0.403013	0.530917		None				None				None
Diphenhydramine	DTXSID4022949	0.597291	0.376943	0.357542	0.964297	0.187006	1.43123	excluded (low/no concentration in PDMS)	None				None				None
Diphenylphosphate	DTXSID1048207	0.597688	0.277615	0.820094	0.134556	1.21367	0.231293	excluded (low/no concentration in PDMS)	None				None				None
Diphenylphosphine oxide	DTXSID60422562	0.646116	0.297508	0.67074	0.423246	0.160786		excluded due to poor mass balance	None				None				None
Diuron	DTXSID0020446	0.838215	0.192883	1.00091	0.117141	0.977541	0.134368		Urea Hydrolysis	3	2	2	None				None
Dodemorph	DTXSID5041019	ND		0.304828	1.14248	0.163683	0.674183	excluded due to poor mass balance	None				None				None
Domperidone	DTXSID1045116	1.08123	0.477836	0.913617	0.568433	0.706755	0.764213	excluded (low/no concentration in PDMS)	None				None				None
Duloxetine	DTXSID6048385	0.530947	0.318456	0.279861	1.33423	0.0970539	1.73724	excluded (low/no concentration in PDMS)	None				None				None
Ebastin	DTXSID6046472	0.0618841	1.75522	0.0242218	3.45555	0.0376047	1.56375	excluded (low/no concentration in PDMS)	None				None				None
EDDP	DTXSID10880951	1.39496	0.567394	0.673238	1.02463	0.0558138	1.33408	excluded (low/no concentration in PDMS)	None				None				None
Efavirenz	DTXSID9046029	0.831036	0.289753	0.894234	0.120931	0.567908	0.503326	pH 11.5 excluded due to hydrolysis	Carbamate Hydrolysis	3	3	5	None				None
Emamectin B1a	DTXSID80153164	0.189745	0.407856	0.312473	0.806019	0.204939	0.705148	excluded due to hydrolysis	Lactone Hydrolysis	1	5	5	None				None
Enalapril	DTXSID5022982	1.07197	0.461659	1.25784	0.289403	0.799236	0.459333	excluded (low/no concentration in PDMS)	Amide Hydrolysis	1	1	3	Carboxylic Acid Ester Hydrolysis	2	2	5	None
Enrofloxacin	DTXSID1045619	0.719153	0.680855	0.9242	0.481616	1.04744	0.396346	excluded (low/no concentration in PDMS)	None				None				None
Epoxiconazole	DTXSID1040372	0.857374	0.355769	1.26681	0.187051	1.17377	0.209283		Epoxide hydrolysis	7	5	1	None				None
Erythromycin	DTXSID4022991	0.448326	0.482186	0.787108	0.114411	3.50786	0.709602	excluded (low/no concentration in PDMS)	Lactone Hydrolysis	1	5	5	None				None
Ethion	DTXSID2024086	0.801382	0.445633	0.893678	0.3013	0.521556	0.4728	pH 11.5 excluded due to hydrolysis	Organophosphorus Ester Hydrolysis 2	2	3	3	Organophosphorus Ester Hydrolysis 1	2	3	4	None
Ethyl 4-(dimethylamino)benzoate	DTXSID2044763	0.765465	0.49382	0.853846	0.412098	0.677309	0.563679		Carboxylic Acid Ester Hydrolysis	2	2	5	None				None
Ethyl azinphos	DTXSID5037498	0.717142	0.268673	0.834675	0.0879927	0.105214	0.776638	pH 11.5 excluded due to hydrolysis	Organophosphorus Ester Hydrolysis 1	2	3	4	Organophosphorus Ester Hydrolysis 2	2	3	3	Lactam Hydrolysis	4	4	4
Ethylenethiourea	DTXSID5020601	5.99984	0.55074	8.56783	0.309318	2.55876	1.14953	excluded (low/no concentration in PDMS)	None				None				None
Etofenprox	DTXSID9032610	1.09161	0.678217	1.11899	0.510993	0.990072	0.430696	excluded due to too high variability	None				None				None
Etoposide	DTXSID5023035	1.58422	1.31996	1.72871	1.30206	1.06451	1.73796	excluded due to large variability	Lactone Hydrolysis	1	5	5	None				None
Fenofibrate	DTXSID2029874	0.858766	0.42751	0.944784	0.260601	0.743913	0.373903		Carboxylic Acid Ester Hydrolysis	2	2	5	None				None
Fenoxycarb	DTXSID7032393	0.738063	0.289756	0.772336	0.123102	0.738362	0.141465		Carbamate Hydrolysis	3	3	5	None				None
Fenpropidin	DTXSID9058157	0.95815	0.556818	0.294704	1.51631	0.0374978	1.01354	excluded (low/no concentration in PDMS)	None				None				None
Fenpropimorph	DTXSID4034601	1.09355	0.534274	0.250465	1.20368	0.208894	1.14655	pH7 and 11 excluded despite no predicted hydrolysis	None				None				None
Fenthion	DTXSID8020620	0.437144	1.56932	0.573889	0.815938	ND		excluded (low/no concentration in PDMS)	Organophosphorus Ester Hydrolysis 1	2	3	4	Organophosphorus Ester Hydrolysis 2	2	3	3	None
Fenuron	DTXSID7037551	0.894381	0.199862	1.02957	0.13045	0.997335	0.125131		Urea Hydrolysis	3	2	2	None				None
Finasteride	DTXSID3020625	0.708812	0.305176	0.802134	0.0794596	0.715514	0.191159		Lactam Hydrolysis	4	4	4	None				None
Fipronil	DTXSID4034609	0.572959	0.160362	0.629562	0.120804	0.0109689	1.36082	excluded due to hydrolysis	Nitrile Hydrolysis	4	5	6	None				None
Fipronil desulfinyl	DTXSID0043719	0.69562	0.119247	0.75142	0.0986864	0.136305	0.853398	excluded due to hydrolysis	Nitrile Hydrolysis	4	5	6	None				None
Fipronil sulfide	DTXSID50869644	0.572781	0.27238	0.588821	0.180853	0.323532	0.571668	excluded due to hydrolysis	Nitrile Hydrolysis	4	5	6	None				None
Fipronil sulfone	DTXSID6074750	0.544291	0.334257	0.552018	0.260741	0.197159	0.767916	excluded due to hydrolysis	Nitrile Hydrolysis	4	5	6	None				None
Fluconazole	DTXSID3020627	0.670642	0.219557	0.734381	0.168061	0.714104	0.1199		None				None				None
Flufenacet	DTXSID2032552	0.710169	0.181533	0.734929	0.121385	0.657096	0.155134		Amide Hydrolysis	1	1	3	None				None
Flufenoxuron	DTXSID1041978	0.786767	0.562823	0.775189	0.451081	0.693358	0.509469	excluded due to large variability	Amide Hydrolysis	1	1	3	Urea Hydrolysis	3	2	2	None
Flumequine	DTXSID5045623	0.710737	0.231531	0.99096	0.123296	0.970897	0.158895		None				None				None
Flumioxazin	DTXSID7032555	0.487464	0.799491	0.393048	0.613864	0.127332	0.292271	excluded due to hydrolysis	Imide Hydrolysis	2	5	5	Lactam Hydrolysis	4	4	4	None
Flunisolide	DTXSID1045534	0.92094	0.796188	1.33997	1.03918	1.07146	1.01392	excluded due to large variability	None				None				None
Fluoxastrobin	DTXSID2034625	0.437554	0.263469	0.501144	0.232562	0.477472	0.0997425	excluded (low/no concentration in PDMS)	None				None				None
Flurtamone	DTXSID5058228	0.710407	0.327788	0.963632	0.299367	0.962338	0.344665		None				None				None
Flusilazole	DTXSID3024235	0.67491	0.289606	0.711851	0.205272	0.612453	0.1785		not within applicability domain (Si)				None				None
Flutamide	DTXSID7032004	0.50834	0.490348	0.858573	0.165458	0.426656	0.485125	pH 11.5 excluded due to hydrolysis	Amide Hydrolysis	1	1	3	None				None
Fluvoxamine	DTXSID2044002	0.683612	0.460086	0.410097	1.05439	0.358196	0.760967	excluded due to large variability/poor mass balance	None				None				None
Gabapentin	DTXSID0020074	0.97858	0.218287	1.26891	0.164305	1.08948	0.131105		None				None				None
Gabapentin-Lactam	DTXSID40215070	0.953654	0.319273	1.08728	0.305177	1.12989	0.329387		Lactam Hydrolysis	4	4	4	None				None
Gemfibrozil	DTXSID0020652	0.709933	0.401618	1.04637	0.392009	1.15705	0.221559	excluded due to large variability	None				None				None
Glibenclamide	DTXSID0037237	0.550723	0.252304	0.655474	0.20909	0.610096	0.196037	excluded due to large variability	Sulfonylurea Hydrolysis	3	2	2	Amide Hydrolysis	1	1	3	None
Glimepiride	DTXSID5040675	0.598099	0.419186	0.441981	0.360162	0.331917	0.45595	excluded due to large variability	Sulfonylurea Hydrolysis	3	2	2	Urea Hydrolysis	3	2	2	None
Guanylurea	DTXSID3043811	ND		0.747381	0.572993	0.776488	0.395409	excluded (low/no concentration in PDMS)	None				None				None
Harman	DTXSID80197568	0.960175	1.10274	1.03777	0.823033	1.4529	1.04081		None				None				None
Harmine	DTXSID30196066	0.53144	0.300595	0.665765	0.231378	0.710979	0.111204		None				None				None
Hexa(methoxymethyl)melamine	DTXSID9027520	0.00748783	0.00461311	0.22829	1.15557	0.265702	1.14192	excluded (low/no concentration in PDMS)	None				None				None
Hexadecylpyridinium	DTXSID8047979	0.395894	2.83966	0.0387607	1.14826	0.268957	1.53661	excluded (low/no concentration in PDMS)	None				None				None
Hexadecyltrimethylammonium	DTXSID3047978	0.167501	1.35725	0.149204	2.07543	0.126515	1.84538	excluded (low/no concentration in PDMS)	None				None				None
Hexazinone	DTXSID4024145	0.877796	0.358049	1.23493	0.247879	1.10137	0.271309		None				None				None
Hydrochlorothiazide	DTXSID2020713	0.932738	0.142874	0.947789	0.0924918	1.05634	0.11541	excluded (low/no concentration in PDMS)	None				None				None
Hydroxychloroquine	DTXSID8023135	1.01065	0.921878	1.03469	0.948945	1.04623	1.31907	excluded (low/no concentration in PDMS)	None				None				None
Icaridin	DTXSID0034227	0.865254	0.320531	1.03798	0.345072	0.965416	0.282139		None				None				None
Imatinib	DTXSID3037125	ND		0.76514	0.0109629	0.784906	0.00315912	excluded (low/no concentration in PDMS)	Amide Hydrolysis	1	1	3	None				None
Imazalil	DTXSID8024151	1.20089	0.355907	1.24171	0.405351	1.22868	0.475259	excluded (low/no concentration in PDMS)	None				None				None
Imazapyr	DTXSID8034665	0.802475	0.312612	1.03464	0.13033	0.993287	0.114955	excluded (low/no concentration in PDMS)	Lactam Hydrolysis	4	4	4	None				None
Imidacloprid	DTXSID5032442	1.26948	0.584357	1.283	0.468319	0.980271	1.20512		None				None				None
Imidacloprid-guanidine	DTXSID90436011	1.00068	0.161644	1.09633	0.113354	0.607757	0.476013	excluded (low/no concentration in PDMS)	None				None				None
Imidacloprid-urea	DTXSID1037563	0.750533	0.363439	0.991927	0.196262	0.943794	0.370023	pH 3 excluded due to hydrolysis	Cyclic Urea Hydrolysis	3	2	2	None				None
Iminostilbene	DTXSID90871625	0.0466058	1.51236	0.469764	1.39223	0.188295	1.8246	excluded due to large variability and poor mass balance	None				None				None
Indole-3-acetic acid	DTXSID5020738	0.225395	0.54202	1.07829	0.0955723	0.946715	0.148306	excluded (low/no concentration in PDMS)	None				None				None
Indoxacarb	DTXSID1032690	0.706003	0.463297	0.757546	0.320954	0.088655	0.829531	pH 11.5 excluded due to hydrolysis	Carboxylic Acid Ester Hydrolysis	2	2	5	None				None
Irgarol	DTXSID3032416	0.99038	0.322035	1.12635	0.311785	1.06339	0.284525		None				None				None
ISO E Super	DTXSID7031290	0.416541	0.954151	2.52657	3.23579	0.541048	4.19967	excluded due tolarge variability	None				None				None
Isophorone diamine	DTXSID6027503	6.56317	0.251106	2.23484	0.712102	0.799984	0.883749	excluded (low/no concentration in PDMS)	None				None				None
Isoproturon	DTXSID1042077	0.908037	0.177915	1.05846	0.172443	1.02287	0.143908		Urea Hydrolysis	3	2	2	None				None
Isoxaben	DTXSID8024159	0.850253	0.227285	0.965786	0.116178	0.951136	0.213107		Amide Hydrolysis	1	1	3	None				None
Ivermectin B1a	DTXSID8023181	0.596655	0.571087	0.652253	0.530437	0.559186	0.555889	excluded due to hydrolysis	Lactone Hydrolysis	1	5	5	None				None
Ketamine	DTXSID8023187	0.877766	0.132158	0.78678	0.303452	0.703132	0.316356		None				None				None
Ketoconazole	DTXSID7029879	0.202518	1.76531	0.460035	0.904394	0.446699	0.788452		Amide Hydrolysis	1	1	3	None				None
Ketoprofen	DTXSID6020771	0.719781	0.195258	0.927923	0.107726	0.886026	0.109884		None				None				None
L-Thyroxine	DTXSID8023214	0.589734	0.72992	0.694151	0.593443	0.913417	0.35323		None				None				None
Labetalol	DTXSID2023191	1.16026	0.295318	1.42538	0.271583	1.57864	0.186054		Amide Hydrolysis	1	1	3	None				None
Lamotrigine	DTXSID2023195	1.17	0.160122	1.232	0.223106	1.05694	0.218804	excluded (low/no concentration in PDMS)	None				None				None
Lauramidopropylbetaine	DTXSID4041282	0.0641527	1.97236	-0.382128	-1.33121	0.137138	1.99988	excluded (low/no concentration in PDMS)	Amide Hydrolysis	1	1	3	None				None
Lauric isopropanolamide	DTXSID00861815	0.658031	0.370363	0.748908	0.207588	0.7183	0.23188		Amide Hydrolysis	1	1	3	None				None
Lauryl diethanolamide	DTXSID5025491	0.574242	0.378709	0.658082	0.185757	0.603669	0.278624		Amide Hydrolysis	1	1	3	None				None
Lenacil	DTXSID9042093	0.849922	0.333439	1.05946	0.186855	1.04995	0.162356		Imide Hydrolysis	2	5	5	None				None
Lidocaine	DTXSID1045166	0.968988	0.239532	0.75417	0.620565	0.564621	0.783651		Amide Hydrolysis	1	1	3	None				None
Lincomycin	DTXSID3023215	0.436024	1.01947	1.24817	0.152528	0.834815	0.409515	excluded (low/no concentration in PDMS)	Amide Hydrolysis	1	1	3	None				None
Linuron	DTXSID2024163	1.20596	0.260712	1.406	0.304065	1.43065	0.482652		None				None				None
Loperamide	DTXSID6045165	0.308257	0.55268	0.192404	1.24312	0.17075	1.42486	excluded (low/no concentration in PDMS)	Amide Hydrolysis	1	1	3	None				None
Lorazepam	DTXSID7023225	0.548727	0.886273	0.677765	0.590082	0.447593	0.348705	excluded (low/no concentration in PDMS)	Lactam Hydrolysis	4	4	4	None				None
Losartan	DTXSID7023227	0.749925	0.298739	1.18533	0.182347	1.15793	0.223851		None				None				None
m-Xylene-4-sulfonic acid	DTXSID1047023	0.986129	0.176972	1.29815	0.0909496	1.28171	0.112699	excluded (low/no concentration in PDMS)	None				None				None
MCPA	DTXSID4024195	0.891969	0.259673	1.24486	0.111888	1.25634	0.0918193	excluded (low/no concentration in PDMS)	None				None				None
Mebendazole	DTXSID4040682	0.831183	0.306414	0.973935	0.29146	0.721098	0.183209		Carbamate Hydrolysis	3	3	5	None				None
Mebeverine	DTXSID6023238	0.552263	0.441698	0.28727	1.2397	0.015017	1.28347	excluded (low/no concentration in PDMS)	Carboxylic Acid Ester Hydrolysis	2	2	5	None				None
Medroxyprogesteroneacetate	DTXSID0025527	2.70698	0.475735	2.58278	0.551311	2.45783	0.443622	excluded due to large variability and possibly hydrolysis	Carboxylic Acid Ester Hydrolysis	2	2	5	None				None
Melamine	DTXSID6020802	1.48984	0.15054	1.52734	0.206945	1.75726	0.0988262	excluded (low/no concentration in PDMS)	None				None				None
Melperon	DTXSID0023298	0.809118	0.402046	0.64559	0.974128	0.668886	1.35642	excluded (low/no concentration in PDMS)	None				None				None
Memantine	DTXSID5045174	1.46722	0.216579	1.23259	0.660601	0.566264	0.909369	excluded due to large variability	None				None				None
Mepiquat	DTXSID9042122	ND		4.49932	0.147745	3.41698	0.123202	excluded (low/no concentration in PDMS)	None				None				None
Mesotrione MNBA	DTXSID0074639	1.13985	0.157331	1.18095	0.0764319	0.764892	0.575011	excluded (low/no concentration in PDMS)	None				None				None
Metalaxyl	DTXSID6024175	1.02228	0.392136	1.17049	0.429619	1.09243	0.410139		Amide Hydrolysis	1	1	3	Carboxylic Acid Ester Hydrolysis	2	2	5	None
Metazachlor	DTXSID4058156	1.01896	0.182238	1.20558	0.197848	1.08612	0.174146		Halogenated Aliphatics: Nucleophilic Substitution (no adjacent X)	3	3	3	None				None
Metazachlor BH 479-11	GFGYMDAFJMPNCC-UHFFFAOYSA-N	0.587857	0.385661	0.806316	0.19009	0.732139	0.256566	excluded (low/no concentration in PDMS)	Amide Hydrolysis	1	1	3	None				None
Metazachlor BH 479-9	DYCHUHSHQIYFAI-UHFFFAOYSA-N	0.680686	0.588924	1.00539	0.34428	0.935297	0.41372	excluded (low/no concentration in PDMS)	Amide Hydrolysis	1	1	3	None				None
Metazachlor BH479-12	DFJUHFNLKWOTIZ-UHFFFAOYSA-N	0.952863	0.211497	1.28561	0.116084	1.28331	0.131511	excluded (low/no concentration in PDMS)	Amide Hydrolysis	1	1	3	None				None
Metazachlor OA	DTXSID00891455	1.45829	0.204515	1.58123	0.2393	1.2855	0.337914	excluded (low/no concentration in PDMS)	Amide Hydrolysis	1	1	3	None				None
Metconazole	DTXSID4034497	0.951413	0.659896	1.32356	0.789938	0.944846	0.475284		None				None				None
Metformin	DTXSID2023270	2.91465	0.103311	3.77686	0.181953	3.45818	0.0963133	excluded (low/no concentration in PDMS)	None				None				None
Methiocarb	DTXSID3032626	0.524178	1.15421	0.691333	0.470905	ND		excluded, pH 11.5 not detected due to hydrolysis	Carbamate Hydrolysis	3	3	5	None				None
Methiocarb-sulfoxide phenol	ZHBBDQFXEDCQFI-UHFFFAOYSA-N	0.779038	0.269728	1.10749	0.0747736	1.14627	0.103345		Carbamate Hydrolysis	3	3	5	None				None
Methomyl	DTXSID1022267	0.713927	0.440746	1.08986	0.131806	0.0112464	0.286985	excluded due to hydrolysis	Carbamate Hydrolysis	3	3	5	None				None
Methotrexate	DTXSID4020822	0.803333	0.442275	1.21023	0.174345	1.21081	0.179445	excluded (low/no concentration in PDMS)	Amide Hydrolysis	1	1	3	None				None
Methyl parathion	DTXSID1020855	0.600131	0.60053	0.645267	0.408005	ND		excluded due to hydrolysis	Organophosphorus Ester Hydrolysis 1	2	3	4	Organophosphorus Ester Hydrolysis 2	2	3	3	None
Methylchloroisothiazolinone	DTXSID9034286	0.83925	0.132418	0.866196	0.112008	ND		excluded (low/no concentration in PDMS)	None				None				None
Methyldesphenylchloridazon	DTXSID80891453	1.31538	0.163986	1.9566	0.130784	1.82146	0.152836	excluded (low/no concentration in PDMS)	Lactam Hydrolysis	4	4	4	None				None
Methylparaben	DTXSID4022529	1.05549	0.2423	1.34187	0.142452	1.38564	0.18687	excluded (low/no concentration in PDMS)	Carboxylic Acid Ester Hydrolysis	2	2	5	None				None
Methyltriphenylphosphonium	DTXSID20166591	0.577723	0.288331	0.49471	0.551592	0.172651	1.24232	excluded (low/no concentration in PDMS)	None				None				None
Metobromuron	DTXSID6042157	1.73757	0.795643	1.86581	0.728816	1.84225	0.730541	excluded due to large variability	None				None				None
Metolachlor	DTXSID4022448	0.866335	0.24746	1.00047	0.235496	0.922625	0.221355		Halogenated Aliphatics: Nucleophilic Substitution (no adjacent X)	3	3	3	None				None
Metolachlor CGA 357704	DTXSID70746827	0.940209	0.306157	0.940891	0.3463	0.887922	0.313862		Amide Hydrolysis	1	1	3	None				None
Metolachlor CGA 368208	QPVPJECIHVSBLZ-UHFFFAOYSA-N	0.97119	0.299382	1.35001	0.216503	1.32311	0.200684	excluded (low/no concentration in PDMS)	Amide Hydrolysis	1	1	3	None				None
Metolachlor ESA	DTXSID1037567	0.954256	0.216133	1.33547	0.105549	1.30757	0.100808	excluded (low/no concentration in PDMS)	Amide Hydrolysis	1	1	3	None				None
Metolachlor OA	DTXSID6037568	0.980237	0.204224	1.2969	0.111331	1.27599	0.114455	excluded (low/no concentration in PDMS)	Amide Hydrolysis	1	1	3	None				None
Metoprolol	DTXSID2023309	0.740263	0.204911	0.716712	0.369907	0.330758	1.08482	pH 11.5 excluded due to poor mass balance	None				None				None
Metoprolol acid	DTXSID70881080	1.00503	0.277623	1.45663	0.175234	1.45115	0.187949	excluded (low/no concentration in PDMS)	None				None				None
Metribuzin	DTXSID6024204	1.1142	0.526473	1.47361	0.358348	1.12687	0.423826		Lactam Hydrolysis	4	4	4	None				None
Michler's ketone	DTXSID2020894	0.895965	0.275027	0.963342	0.171582	0.752333	0.431434		None				None				None
Miconazole	DTXSID6023319	0.629037	0.306207	0.830769	0.189578	0.756266	0.217203		None				None				None
Mirtazapine	DTXSID0023325	-4.82524	-1.52155	-0.590807	-17.5905	3.26947	1.89198	excluded (low/no concentration in PDMS)	None				None				None
Monensin	DTXSID4048561	0.565823	0.579854	0.798963	0.31267	0.743942	0.379156	excluded due to large variability	None				None				None
Montelukast	DTXSID9023334	0.0698342	0.524901	0.433852	1.33378	0.388005	1.18468	excluded (low/no concentration in PDMS)	None				None				None
N-Acetyl-4-aminoantipyrine	DTXSID40232106	0.903463	0.220507	1.2137	0.0707498	1.20184	0.0793132	excluded (low/no concentration in PDMS)	Lactam Hydrolysis	4	4	4	None				None
N-Butylbenzenesulfonamide	DTXSID7027540	0.821723	0.201179	0.982884	0.155726	0.970837	0.151866		None				None				None
N-Cyclohexyl-2-benzothiazole-amine	DTXSID50891506	0.938682	0.160528	1.02746	0.110151	0.974381	0.117424		None				None				None
N-Cyclohexyl-2-benzothiazole-sulfenamide	DTXSID5020360	1.58591	0.621485	1.84336	0.545922	1.76795	0.55495	excluded (low/no concentration in PDMS)	None				None				None
N-Ethyl-o-toluenesulfonamide	DTXSID5052416	1.32447	0.366705	1.4979	0.328396	1.43544	0.32054		None				None				None
N-Formyl-4-aminoantipyrine	DTXSID10168241	ND		ND		1.08468	0.0584819	excluded (low/no concentration in PDMS)	Lactam Hydrolysis	4	4	4	None				None
N-isopropyl-N’-phenyl-p-phenylenediamine	DTXSID1025485	0.654746	0.131605	0.506834	0.522318	ND		excluded (low/no concentration in PDMS)	Amide Hydrolysis	1	1	3	None				None
N-Methyldodecylamine	DTXSID90223387	0.28416	0.842517	0.109491	1.97263	0.0381087	1.78793	excluded (low/no concentration in PDMS)	None				None				None
N-Phenyl-1-naphthylamine	DTXSID2025892	0.659254	1.84764	1.5696	1.43459	1.346	1.24853	excluded due to too high variability	None				None				None
N,N-Dimethyldecylamine	DTXSID1049566	0.785089	0.603222	0.599115	1.40544	0.0407287	0.690787	excluded (low/no concentration in PDMS)	None				None				None
N,N-Dimethyldodecylamine N-oxide	DTXSID1020514	0.605271	0.574017	0.261576	0.641691	0.129071	1.11904	excluded due to large variability	None				None				None
N,N-Dimethylsulfamide	DTXSID3074735	1.28291	0.350931	2.52714	0.0809369	0.906041	0.951379	excluded (low/no concentration in PDMS)	None				None				None
N,N-Dimethyltetradecylamine	DTXSID4026927	0.0483367	2.29845	0.00121801	0.16198	ND		excluded (low/no concentration in PDMS)	None				None				None
Naproxen	DTXSID4040686	0.506226	0.388111	0.826018	0.26114	0.842091	0.215407	excluded (low/no concentration in PDMS)	None				None				None
Nicosulfuron	DTXSID6034764	0.0977516	0.952181	1.06588	0.253533	1.02958	0.174141	excluded (low/no concentration in PDMS)	Sulfonylurea Hydrolysis	3	2	2	Amide Hydrolysis	1	1	3	None
Nitrendipin	DTXSID0023373	0.450155	0.755219	0.798508	0.176224	0.540308	0.424638	excluded due to hydrolysis	Carboxylic Acid Ester Hydrolysis	2	2	5	None				None
Nitrofurantoin	DTXSID7020972	0.153422	1.73855	0.683503	0.208445	0.145874	1.1671	excluded (low/no concentration in PDMS)	Imide Hydrolysis	2	5	5	None				None
Norfloxacin	DTXSID7037680	1.97511	1.1023	2.39704	0.853591	2.3485	0.892429	excluded (low/no concentration in PDMS)	None				None				None
Norharmane	DTXSID2021070	0.985266	0.224169	1.10193	0.308582	1.10059	0.253419		None				None				None
o-Dianisidine	DTXSID3025091	0.834597	0.631395	0.740783	0.659098	0.861566	0.508186		None				None				None
Octocrylene	DTXSID9025299	0.648961	0.972398	0.933223	0.467719	0.782176	0.440914	excluded due to hydrolysis	Nitrile Hydrolysis	4	5	6	None				None
Ofloxacin	DTXSID3041085	0.958925	0.936414	1.3989	0.551581	1.37065	0.588931	excluded (low/no concentration in PDMS)	None				None				None
Omethoate	DTXSID4037580	1.52063	0.722062	1.23092	0.889965	0.432179	0.766656	excluded (low/no concentration in PDMS)	Organophosphorus Ester Hydrolysis 2	2	3	3	Organophosphorus Ester Hydrolysis 1	2	3	4	None
Ondansetron	DTXSID8023393	0.611588	0.262119	0.570577	0.423217	0.593809	0.237601		None				None				None
Orlistat	DTXSID8023395	0.883687	0.413974	1.61687	1.4458	0.471623	0.570995	excluded due to hydrolysis	Lactone Hydrolysis	1	5	5	None				None
Oryzalin	DTXSID8024238	0.579731	0.828061	0.921604	0.292791	0.412265	0.289373	excluded due to large variability	None				None				None
Oxadiazone	DTXSID3024239	0.963497	0.350686	1.03099	0.292562	0.444283	0.569335		None				None				None
Oxybutynin	DTXSID0023406	0.575636	0.472606	0.244885	1.33132	0.0432878	0.615466	excluded (low/no concentration in PDMS)	Carboxylic Acid Ester Hydrolysis	2	2	5	None				None
Oxypurinol	DTXSID4035209	0.368666	0.812504	0.179869	1.21909	0.241138	0.780836	excluded (low/no concentration in PDMS)	Imide Hydrolysis	2	5	5	None				None
p-Toluenesulfonamide	DTXSID8029105	0.887969	0.271926	1.11755	0.209731	1.15627	0.208596	excluded (low/no concentration in PDMS)	None				None				None
Paroxetine	DTXSID3023425	0.719564	0.49867	0.357992	1.08666	0.134917	1.85717	excluded (low/no concentration in PDMS)	None				None				None
Pendimethalin	DTXSID7024245	0.833458	0.557788	1.01836	0.393251	0.754731	0.386858		None				None				None
Pentoxifylline	DTXSID7023437	0.66542	0.324128	0.784438	0.170015	0.730808	0.212863		Imide Hydrolysis	2	5	5	None				None
Perfluorobutanoic acid	DTXSID4059916	1.06421	0.123363	1.10721	0.174719	1.07206	0.177666	excluded (low/no concentration in PDMS)	None				None				None
Perfluorohexanoic acid	DTXSID3031862	0.883381	0.190569	0.914841	0.111216	0.927966	0.125926	excluded (low/no concentration in PDMS)	None				None				None
Perfluorooctanesulfonamide	DTXSID3038939	0.459079	0.499014	0.390885	0.397469	0.198012	0.502618	excluded due to large variablity, poor mass balance	None				None				None
Perfluorooctanesulfonic acid	DTXSID3031864	0.519562	0.525938	0.447144	0.296198	0.366826	0.318685	excluded due to too high variability	None				None				None
Perfluorooctanoic acid	DTXSID8031865	0.193993	0.534958	0.504986	0.194293	0.563837	0.156659	excluded (low/no concentration in PDMS)	None				None				None
Pethoxamid	DTXSID4057928	0.728075	0.216169	0.84279	0.150815	0.759744	0.143751		Halogenated Aliphatics: Nucleophilic Substitution (no adjacent X)	3	3	3	None				None
Phenazone	DTXSID6021117	0.641826	0.408036	1.00053	0.186767	1.00295	0.119796	pH 3 excluded	Lactam Hydrolysis	4	4	4	None				None
Phenylbenzimidazole sulfonic acid	DTXSID3038852	1.03309	0.156383	1.26456	0.122658	1.18456	0.172746	excluded (low/no concentration in PDMS)	None				None				None
Phenylethylmalonamide	DTXSID3025885	ND		1.01302	0.0846517	0.962715	0.101807	excluded (low/no concentration in PDMS)	Amide Hydrolysis	1	1	3	None				None
Picolinafen	DTXSID8044339	0.524558	1.28277	ND		2.79217	0.0802866	excluded (low/no concentration in PDMS)	Amide Hydrolysis	1	1	3	None				None
Picoxystrobin	DTXSID9047542	0.881572	0.334836	0.951609	0.14649	0.789844	0.297961	pH 11.5 excluded due to hydrolysis	Carboxylic Acid Ester Hydrolysis	2	2	5	None				None
Pindolol	DTXSID8023476	0.0784286	2.4171	0.822336	0.262092	0.400168	0.906404	excluded due to too high variability	None				None				None
Pioglitazone	DTXSID3037129	0.851586	0.349083	0.871514	0.229299	0.864932	0.32253		Thiocarbamate Hydrolysis	1	1	1	None				None
Pipamperone	DTXSID8048369	0.672856	0.311727	0.454608	0.773285	0.397734	0.96455	excluded (low/no concentration in PDMS)	Amide Hydrolysis	1	1	3	None				None
Piperine	DTXSID3021805	0.721902	0.369787	0.891276	0.111789	0.794272	0.155158		Amide Hydrolysis	1	1	3	None				None
Piperonyl butoxide	DTXSID1021166	0.770426	0.374062	0.886916	0.254338	0.808407	0.180632		None				None				None
Pirimicarb	DTXSID1032569	0.817997	0.207063	0.848935	0.236861	0.835867	0.151496		None				None				None
Pravastatin	DTXSID6023498	0.250107	0.530436	0.557068	0.165267	0.77802	0.228062	excluded (low/no concentration in PDMS)	Carboxylic Acid Ester Hydrolysis	2	2	5	None				None
Primidone	DTXSID7023510	0.98394	0.284163	0.854764	0.506919	0.287817	1.13302	pH 7.4 and 11 excluded due to hydrolysis	Lactam Hydrolysis	4	4	4	None				None
Prochloraz	DTXSID4024270	0.770105	0.229438	0.813167	0.15473	0.456369	0.357801	pH 11 excluded although no hydrolysis was predicted	None				None				None
Prochloraz BTS40348	DTXSID90891606	1.28191	0.313505	0.524632	1.14091	0.258084	2.1078	excluded (low/no concentration in PDMS)	None				None				None
Prochloraz BTS44596	DTXSID10363092	0.576066	0.340386	0.752535	0.0882722	0.245482	0.995562	excluded due to large variability	None				None				None
Promethazin	DTXSID7023518	0.995381	0.451163	0.361158	1.17263	0.203055	1.23392	excluded (low/no concentration in PDMS)	None				None				None
Propachlor	DTXSID4024274	0.732181	0.784816	0.823212	0.733543	0.73133	0.791487		Halogenated Aliphatics: Nucleophilic Substitution (no adjacent X)	3	3	3	None				None
Propamocarb	DTXSID1040295	5.53107	0.160082	8.59476	0.444747	3.29896	1.07068	excluded (low/no concentration in PDMS)	Carbamate Hydrolysis	3	3	5	None				None
Propanil	DTXSID8022111	1.049	0.159503	1.25968	0.173345	1.16194	0.176833		Amide Hydrolysis	1	1	3	None				None
Propoxycarbazone	DTXSID8037704	0.660985	0.181808	0.911102	0.12307	0.88975	0.146024	excluded (low/no concentration in PDMS)	Sulfonylurea Hydrolysis	3	2	2	Carboxylic Acid Ester Hydrolysis	2	2	5	None
Propranolol	DTXSID6023525	0.784473	0.251202	0.603619	0.714697	0.230999	1.58123	excluded (low/no concentration in PDMS)	None				None				None
Propyphenazone	DTXSID6023529	0.846992	0.249215	1.0341	0.215767	1.05086	0.172949		Lactam Hydrolysis	4	4	4	None				None
Propyzamide	DTXSID2020420	0.896429	0.217016	1.06022	0.270145	0.8333	0.226641		Amide Hydrolysis	1	1	3	None				None
Prosulfocarb	DTXSID3058119	0.844446	0.449301	0.955901	0.387167	0.92097	0.493903		Thiocarbamate Hydrolysis	1	1	1	None				None
Prosulfuron	DTXSID9034868	0.334958	0.306177	0.533917	0.306043	0.509921	0.318688	excluded due to poor mass balance	Sulfonylurea Hydrolysis	3	2	2	None				None
Prothioconazole-desthio	DTXSID3044338	0.911579	0.236916	1.02975	0.304287	0.972237	0.260871		Halogenated Aliphatics: Nucleophilic Substitution (no adjacent X)	3	3	3	None				None
Pyraclostrobin	DTXSID7032638	ND		ND		ND		excluded (low/no concentration in PDMS)	None				None				None
Pyrazophos	DTXSID7042352	0.798147	0.295985	0.920029	0.138017	0.119241	1.01469	pH 11.5 excluded due to hydrolysis	Carboxylic Acid Ester Hydrolysis	2	2	5	Organophosphorus Ester Hydrolysis 1	2	3	4	Organophosphorus Ester Hydrolysis 2	2	3	3
Pyriproxyfen	DTXSID1032640	0.904717	0.36027	0.952741	0.291119	0.833636	0.197671		None				None				None
Quaternium-15 (free base)	DTXSID1047992	1.31542	1.12485	2.41124	2.45959	0.789954	5.67202	excluded (low/no concentration in PDMS)	None				None				None
Quinmerac	DTXSID1042364	0.824147	0.234803	1.02512	0.133443	1.03155	0.152964		None				None				None
Quinoline	DTXSID1021798	ND		0.0272313	7.35889	0.399062	1.075	excluded (low/no concentration in PDMS)	Lactam Hydrolysis	4	4	4	None				None
Quinoline N-oxide	DTXSID00167107	1.00524	0.244438	1.33844	0.118477	1.04638	0.187188		None				None				None
Quinoxyfen	DTXSID2034881	0.91781	0.361658	0.901607	0.238927	0.792759	0.19116		None				None				None
Ranitidine	DTXSID8045191	0.338384	1.38594	0.30875	0.799691	0.255158	0.77065	excluded (low/no concentration in PDMS)	None				None				None
Risperidone	DTXSID8045193	0.144254	4.13929	0.393935	1.44353	0.123977	3.3911	excluded (low/no concentration in PDMS)	Lactam Hydrolysis	4	4	4	None				None
Ropinirole	DTXSID8045195	0.83561	0.172733	0.514354	0.7065	0.0679948	1.73139	excluded (low/no concentration in PDMS)	Lactam Hydrolysis	4	4	4	None				None
Roxithromycin	DTXSID8041117	0.173402	0.623942	0.266064	0.958843	0.284547	0.827545	excluded (low/no concentration in PDMS)	Lactone Hydrolysis	1	5	5	None				None
Saccharin	DTXSID5021251	0.878037	0.149833	0.90361	0.129714	0.932702	0.162599	excluded (low/no concentration in PDMS)	None				None				None
Salicylic acid	DTXSID7026368	1.61601	0.163068	1.70537	0.272491	1.99287	0.253389	excluded (low/no concentration in PDMS)	None				None				None
Scopolamine-N-butyl	DTXSID1022718	0.837763	0.268643	0.820981	0.299058	ND		excluded (low/no concentration in PDMS)	Epoxide hydrolysis	7	5	1	None				None
Secobarbital	DTXSID6044145	0.473119	0.138811	0.368937	0.277619	ND		excluded (low/no concentration in PDMS)	Imide Hydrolysis	2	5	5	None				None
Sertraline	DTXSID6023577	0.608883	0.387604	0.219156	1.2854	0.0831329	1.60937	excluded (low/no concentration in PDMS)	None				None				None
Simazine	DTXSID4021268	1.31833	0.346885	1.33574	0.347299	1.31798	0.350788		None				None				None
Simazine 2-Hydroxy	DTXSID6062547	1.48735	0.23108	1.15386	0.136914	1.26398	0.139919	excluded (low/no concentration in PDMS)	None				None				None
Simetryn	DTXSID8037596	0.634751	0.443608	0.773991	0.341298	0.757825	0.268308		None				None				None
Sotalol	DTXSID0023589	3.43228	0.212374	7.7357	0.186529	5.53098	0.180993	excluded (low/no concentration in PDMS)	None				None				None
Spinosyn A	DTXSID8037598	0.132516	0.91394	0.131964	1.48827	0.0797912	1.39583	excluded due to hydrolysis	Lactone Hydrolysis	1	5	5	None				None
Spiroxamine	DTXSID1034212	0.655814	0.384483	0.382302	0.689105	0.188662	0.778955		None				None				None
Sucralose	DTXSID1040245	0.914866	0.163559	1.01117	0.130005	0.917402	0.187019	excluded (low/no concentration in PDMS)	Halogenated Aliphatics: Nucleophilic Substitution (no adjacent X)	3	3	3	None				None
Sulcotrione	DTXSID9058230	0.442295	0.658525	1.13447	0.268595	1.03831	0.2323	excluded (low/no concentration in PDMS)	None				None				None
Sulfadimethoxine	DTXSID1023607	0.891759	0.363884	1.16404	0.224948	1.13598	0.338392	excluded (low/no concentration in PDMS)	None				None				None
Sulfamethazine	DTXSID6021290	0.866397	0.184351	1.12245	0.106407	1.18508	0.212889	excluded (low/no concentration in PDMS)	None				None				None
Sulfamethoxazole	DTXSID8026064	0.810606	0.171493	1.02651	0.0509246	1.00191	0.0774471	excluded (low/no concentration in PDMS)	None				None				None
Sulfapyridine	DTXSID3026067	1.08631	0.191851	1.46114	0.173025	3.53158	0.283605	excluded (low/no concentration in PDMS)	None				None				None
Sulfathiazole	DTXSID8026068	0.856621	0.164639	1.16348	0.0841997	1.84314	0.274903	excluded (low/no concentration in PDMS)	None				None				None
Tacrolimus	DTXSID5046354	0.605297	0.599477	0.633511	0.466038	0.0195208	0.937426	excluded due to hydrolysis	Lactone Hydrolysis	1	5	5	Lactam Hydrolysis	4	4	4	None
Tamoxifen	DTXSID1034187	0.134473	1.04141	0.112533	1.51495	0.117721	1.02676	excluded (low/no concentration in PDMS)	None				None				None
TDCPP	DTXSID9026261	1.35623	1.89027	-0.457918	-8.26472	0.559206	4.94006	excluded due to large variability	Organophosphorus Ester Hydrolysis 2	2	3	3	Halogenated Aliphatics: Nucleophilic Substitution (no adjacent X)	3	3	3	None
Tebuconazole	DTXSID9032113	0.729509	0.216294	0.831942	0.199613	0.799155	0.202233		None				None				None
Telmisartan	DTXSID8023636	0.729997	0.521768	1.04181	0.457737	0.893331	0.587842		None				None				None
Terbinafine	DTXSID2023640	0.4571	0.495288	0.241612	0.65374	0.200105	0.61951	excluded due to large variability/poor mass balance	None				None				None
Terbuthylazine	DTXSID4027608	1.05669	0.305168	1.11138	0.330354	1.16531	0.490597		None				None				None
Terbuthylazine-2-hydroxy	DTXSID20216888	1.24368	0.169503	1.13158	0.164824	1.17224	0.150058	excluded (low/no concentration in PDMS)	None				None				None
Terbutryn	DTXSID3024318	0.739224	0.295555	0.895879	0.227038	0.841341	0.204235		None				None				None
Tetrabromobisphenol A	DTXSID1026081	0.795385	0.524004	0.848451	0.466482	1.03374	0.464257		None				None				None
Tetracain	DTXSID1043883	0.650981	0.36656	0.307256	1.00208	0.0639171	0.943972	excluded (low/no concentration in PDMS)	Carboxylic Acid Ester Hydrolysis	2	2	5	None				None
Tetrachlorosalicylanilide	DTXSID4040767	0.680819	0.270258	0.88456	0.474195	0.789184	0.73565		Amide Hydrolysis	1	1	3	None				None
Tetraglyme	DTXSID7044396	0.991436	0.354885	1.17173	0.270818	1.08777	0.196113		None				None				None
Tetrapropylammonium	DTXSID6047026	ND		0.96939	0.470137	0.57508	0.644209	excluded (low/no concentration in PDMS)	None				None				None
Theophyllin	DTXSID5021336	0.957815	0.181755	1.13251	0.152969	1.13069	0.139121	excluded (low/no concentration in PDMS)	Imide Hydrolysis	2	5	5	None				None
Thiabendazole	DTXSID0021337	0.831635	0.166251	1.04851	0.139536	0.926182	0.144436		None				None				None
Thiacloprid amide	DTXSID60583566	0.609969	0.444788	0.990082	0.10216	0.909442	0.0900062		None				None				None
Thiadone	DTXSID40510618	1.34366	0.262543	1.35984	0.257542	1.3512	0.3377	excluded (low/no concentration in PDMS)	None				None				None
Thiamethoxam	DTXSID2034962	1.04887	0.104461	1.22617	0.0808583	ND		excluded (low/no concentration in PDMS)	None				None				None
Thiophanate-methyl	DTXSID1024338	0.370046	1.85242	0.693304	1.09157	0.0640245	0.183467	excluded (low/no concentration in PDMS)	Carbamate Hydrolysis	3	3	5	None				None
TMDD	DTXSID7027041	0.0920989	6.48423	0.336262	1.67889	0.0618497	10.5971	excluded due to large variability	None				None				None
Tonalide	DTXSID7041544	0.663128	0.589468	0.689165	0.412882	0.562604	0.433577	excluded due to large variability	None				None				None
Torasemide	DTXSID2023690	1.07906	0.488951	1.31437	0.394627	1.33215	0.380446	excluded due to large variability	Sulfonylurea Hydrolysis	3	2	2	None				None
Tramadol	DTXSID90858931	0.803842	0.17199	0.647921	0.616028	0.358965	1.02073		None				None				None
Tri-isobutylphosphate	DTXSID8040698	1.45313	3.55143	-0.783143	-2.89274	-2.32722	-1.39061	excluded due to hydrolysis and due to too high variability	Organophosphorus Ester Hydrolysis 2	2	3	3	None				None
Tri(butoxyethyl)phosphate	DTXSID5021758	0.870083	1.44136	0.720324	0.306885	0.678651	0.335092		Organophosphorus Ester Hydrolysis 2	2	3	3	None				None
Triallate	DTXSID5024344	0.520764	0.661059	0.553794	0.441108	0.392814	0.557826	excluded due to large variability	Thiocarbamate Hydrolysis	1	1	1	None				None
Triamcinolone acetonide	DTXSID6021371	0.43358	0.678757	0.892888	0.383364	0.839166	0.427434	excluded (low/no concentration in PDMS)	None				None				None
Triclocarban	DTXSID4026214	0.71775	0.147517	0.770351	0.152975	0.685826	0.132226		Urea Hydrolysis	3	2	2	None				None
Triclosan	DTXSID5032498	0.796203	0.23676	0.853745	0.103738	0.92913	0.116054		None				None				None
Tricresylphosphate	DTXSID4021391	0.778752	0.496617	0.872616	0.270488	0.658371	0.41286	excluded due to hydrolysis	Organophosphorus Ester Hydrolysis 1	2	3	4	None				None
Triethylcitrate	DTXSID0040701	1.08221	0.373732	1.09609	0.379145	-0.0261835	-2.72524	pH 11.5 excluded due to hydrolysis	Carboxylic Acid Ester Hydrolysis	2	2	5	None				None
Triethylphosphate	DTXSID8026228	0.0376692	1.0048	0.0579061	0.124266	-0.0123838	-1.47914	excluded due to hydrolysis	Organophosphorus Ester Hydrolysis 1	2	3	4	None				None
Trifloxystrobin	DTXSID4032580	0.722372	0.408089	0.789429	0.270978	0.0978743	0.724672	pH 11.5 excluded due to hydrolysis	Carboxylic Acid Ester Hydrolysis	2	2	5	None				None
Triglyme	DTXSID8026224	0.0998789	1.58854	0.172584	0.914856	0.117315	1.2263	excluded (low/no concentration in PDMS)	None				None				None
Trimethoprim	DTXSID3023712	0.891819	0.242001	1.12798	0.188484	0.957592	0.182966		None				None				None
Trimethyloctylammonium	DTXSID10165674	0.904246	0.292026	0.943524	0.345383	0.327726	1.04832	excluded (low/no concentration in PDMS)	None				None				None
Triphenylphosphate	DTXSID1021952	0.86713	0.269629	0.873611	0.321945	0.965967	0.327309		Organophosphorus Ester Hydrolysis 1	2	3	4	None				None
Triphenylphosphine oxide	DTXSID2022121	0.913482	0.200177	1.00818	0.148402	1.04466	0.340631		None				None				None
Tripropyl phosphate	DTXSID4052712	0.461139	0.860599	0.515727	0.969791	0.421543	0.904892	excluded due to large variability	Organophosphorus Ester Hydrolysis 2	2	3	3	None				None
Tris(1-chloro-2-propyl)phosphate	DTXSID5026259	0.963592		0.695273	1.24564	1.21524	0.308865	excluded (low/no concentration in PDMS)	Halogenated Aliphatics: Nucleophilic Substitution (no adjacent X)	3	3	3	Organophosphorus Ester Hydrolysis 2	2	3	3	None
Tris(2-chloroethyl)phosphate	DTXSID5021411	1.17264	0.193812	1.34615	0.203307	1.2195	0.261149		Organophosphorus Ester Hydrolysis 2	2	3	3	Halogenated Aliphatics: Nucleophilic Substitution (no adjacent X)	3	3	3	None
Tylosin	DTXSID3043996	0.137736	0.64605	0.433006	0.367343	0.237627	0.498629	excluded due to hydrolysis	Lactone Hydrolysis	1	5	5	None				None
Valsartan	DTXSID6023735	0.446474	0.376208	0.793262	0.198916	0.766654	0.176104	excluded (low/no concentration in PDMS)	Amide Hydrolysis	1	1	3	None				None
Vardenafil	DTXSID3048318	0.94373	0.513652	0.414344	1.1619	0.771193	0.667716	excluded (low/no concentration in PDMS)	Lactam Hydrolysis	4	4	4	None				None
Verapamil	DTXSID9041152	0.462698	0.482195	0.19947	1.63374	0.0872402	2.45561	excluded (low/no concentration in PDMS)	Nitrile Hydrolysis	4	5	6	None				None
Ziprasidone	DTXSID4023753	0.680933	0.46955	0.846741	0.491469	ND		excluded due to hydrolysis	Lactam Hydrolysis	4	4	4	None				None

## Sheet: Table S4
Table S4. Experimental conditions for the 65 experiments: volume water (Vw, mL), mass of PDMS (mPDMS,mg), spiked water concentration for each chemical (Cspiked, ng/mL) and incubation time. Resulting apparent distribution ratios of chemicals between polydimethylsiloxane and water (DPDMS/w(pH))
Experimental conditions		pH 3.0	pH 3.0	pH 3.0	pH 3.0	pH 3.0	pH 3.0	pH 3.0	pH 3.0	pH 3.0	pH 3.0	pH 3.0	pH 3.0	pH 3.0	pH 3.0	pH 3.0	pH 3.0	pH 3.0	pH 3.0	pH 3.0	pH 3.0	pH 3.0	pH 7.4	pH 7.4	pH 7.4	pH 7.4	pH 7.4	pH 7.4	pH 7.4	pH 7.4	pH 7.4	pH 7.4	pH 7.4	pH 7.4	pH 7.4	pH 7.4	pH 7.4	pH 7.4	pH 7.4	pH 7.4	pH 7.4	pH 7.4	pH 7.4	pH 7.4	pH 11.5	pH 11.5	pH 11.5	pH 11.5	pH 11.5
	Vw (mL)	100	10	1	1	1	1	1	1	1	1	1	100	10	1	1	1	1	1	1	1	1	100	10	1	1	1	1	1	1	1	1	1	100	10	1	1	1	1	1	1	1	1	1	100	10	1	1	1
	Cspiked (ng/mL)	1	5	5	5	5	10	10	10	50	50	50	1	5	5	5	5	10	10	50	50	50	1	5	5	5	5	10	10	10	50	50	50	1	5	5	5	5	10	10	10	50	50	50	1	5	5	5	5
	mPDMS (mg)	1.1	1.2	100	10.2	1	101.1	11	1.1	101	9.6	1	1.3	1.3	100.4	9.8	1.2	99.1	10.1	99	10.2	1.1	1.1	1.1	100.5	9.3	1.2	100.1	10.8	1.3	100.7	10.2	1.2	1.1	1.2	100.9	9.4	1.3	100.5	10.4	1.2	99.9	9.5	0.9	1.1	1.3	100	10	0.9
	incubation time (days)	5 days	5 days	5 days	5 days	5 days	5 days	5 days	5 days	5 days	5 days	5 days	10 days	10 days	10 days	10 days	10 days	10 days	10 days	10 days	10 days	10 days	5 days	5 days	5 days	5 days	5 days	5 days	5 days	5 days	5 days	5 days	5 days	10 days	10 days	10 days	10 days	10 days	10 days	10 days	10 days	10 days	10 days	10 days	5 days	5 days	5 days	5 days	5 days
Chemical name	# of valid experiments	experimental logDPDMS/w(pH)
10,11-Dihydro-10-hydroxycarbamazepine	25			-0.0919792	0.756093		-0.310454	0.327754		-0.669334					-0.20616			0.424427	0.106533	-0.288006					-0.32021	0.531847		-0.606594			-0.751703					0.00330545			-0.363179			-0.274336	0.114739				-0.0175319
10,11-Dihydro-10,11-dihydroxycarbamazepine	8			-0.129903				0.624864										0.0102203		-0.816138																-0.194973			-0.69036
1H-Benzotriazole	14			0.246146			0.0492903			-0.219299					0.248587			0.132362		-0.12761					0.112187			-0.116241	0.359782		-0.340486					0.28404			-0.0015962	0.360884		-0.121758
2-(Thiocyanomethylthio)benzothiazole	18								1.58981		1.97466	2.07924							2.02472	1.82174	2.00578	1.90773					1.78335		1.85435	1.83432	1.76852	1.9988	1.94713					1.38613		1.96976	1.7889		1.72379	1.98216
2-(Thiocyanomethylthio)benzothiazole	18								1.58981		1.97466	2.07924							2.02472	1.82174	2.00578	1.90773					1.78335		1.85435	1.83432	1.76852	1.9988	1.94713					1.38613		1.96976	1.7889		1.72379	1.98216
2-Amino-1methyl-6-phenylimidazo [4,5-b]pyridine	25																	-0.829874							0.3227		1.06357	0.0935767	0.405431		0.112181	0.624427				0.677594	0.186838		0.521442	0.576007		0.524641	0.997913				0.1234	0.400997
2-Amino-3,8-dimethylimidazo-[4,5-f]quinoxaline (MeIQx)	10																2.45099														-0.495296	0.221693						2.34771	0.396111			0.0147009	0.461923
2-Aminobenzimidazole	10																														-0.691795					-0.649518			-0.498054			-0.480679					-0.90758
2-Hydroxybenzothiazole	26			1.50441			0.620473			0.24156	0.378143	1.48325			0.899373			0.665749	0.756189	0.332923	0.420075	1.30253			0.693847			0.437581			-0.0097093	0.119601				0.791363			0.42594	0.543367		0.233995	0.156	1.15791
2-Isopropylthioxanthone	29	4.4012	4.55395			4.46986			4.23397			4.3171	4.00697	3.94251			4.22646					4.23988	3.96476	4.43836			4.62281			4.19531			4.26996	4.03349	4.25358			4.32993			4.43665			3.98133	4.14938	4.36223			4.58062
2-Octyl-4-isothiazolin-3-one	39	3.07589	3.15858			3.18275		3.43252	3.00617		2.75237	2.65176		2.98472		3.3954	3.0439		3.42568		2.86764	2.62998		2.78567			3.02394		3.17847	2.86022	2.96305	2.79023	2.64223		2.92687		3.16937	2.95929		3.27049	2.97706		2.94568	2.45673		2.79322			2.99055
2-Phenyl-2-ethylmalondiamide	17						-0.642396			-0.623725					-0.492748			-0.568535		-0.605795					-0.445769			-0.578282			-0.759845					-0.571373			-0.560749			-0.588342					-0.577039
2(4-morpholinyl)benzothiazole	53			2.27185	1.87259	1.66872	2.07259	1.81441	1.5581	1.83066	1.34199	1.23781			2.15812	1.69858	1.508	2.0358	1.78377	1.6292	1.32301	1.16355			2.11939	2.14836	1.99986	2.28381	2.00993	1.74976	1.78483	1.67085	1.43812			2.50129	1.96472	1.8042	2.21166	1.88965	1.70384	1.95355	1.53278	1.40802			2.43263	2.08334	1.79656
2H-1-Benzopyran-2-one, 7-(ethylamino)-4-methyl-	54		1.98263	2.40641	2.07756	1.9057	2.20041	2.0133	1.72064	1.92296	1.47651	1.46085			2.40523	2.01459	1.76569	2.24611	2.01404	1.85702	1.58378	1.38641			2.25756	2.19188	1.75377	2.31854	1.92517	1.62462	1.77724	1.5855	1.37809			2.39143	1.91648	1.69961	2.2465	1.90864	1.62547	1.9663	1.49122	1.4617			2.53018	2.14122	1.6597
3-Iodopropynyl butylcarbamate	29				1.36682		1.24964	1.48865	1.66553	1.44291	1.13646	1.14273				1.33519	1.83247		1.3956	1.43686	1.16312	1.2167				1.37642	1.6725	1.2542	1.42313	1.34166	1.33028	1.05599	0.9758				1.39626	1.46774	1.22942	1.37125	1.41273	1.35748	0.977496	1.12286
3,4-Dichlorophenylurea	39			0.564089	0.987662		0.523131	0.819524		0.478283	0.286596				0.556526	0.886939		0.581298	0.812363	0.39774	0.26659				0.333568	0.981319		0.469422	0.783831		0.375079	0.386201	0.921329			0.539251	0.878713		0.479324	0.745393	1.40227	0.513371	0.351612				0.540943	0.969507
3,4,5-Trichlorophenol	41			1.40952	1.33732	1.28668	1.32462	1.30404	1.35166	1.32119	1.34364	1.70753			1.32222	1.16964	1.22057	1.35272	1.27395	1.23411	1.34125	1.57313			1.23952	1.0688	1.08561	1.18461	1.17751	1.0761	1.14294	1.13393	1.55566			1.2233	1.01116	0.977758	1.12017	1.17253	1.15876	1.17481	1.15706	1.75943			-0.754597
4 Methylbenzylidene camphor	34	4.01154	3.99223			4.53258			3.89658		3.9742	3.72311	3.55375	3.52817			4.135				3.87998	3.68482	3.41145	3.9661			4.40696			3.71391		3.82715	3.66347	3.72514	4.18757			4.53265			4.18021			3.40575	3.77439	3.90952			4.07947
4-Amino-N,N-dimethylbenzenesulfonamide	18			0.157665			-0.105369			-0.301702					0.121864			-0.0680859		-0.173688					0.22641			0.0121606			-0.207701					0.0928462			0.0420551			-0.288255					0.200189
4-Chlorophenol	6			0.176876			0.00712447			-0.502524					0.278566			0.219958		-0.0473232
4-Fluorobenzoylpropionic acid	6			0.244049			0.0562034			-0.411647					0.228173			0.00662067		-0.261083
4-Formyl-antipyrine	22			-0.194478			-0.430537	0.200892		-0.561854					-0.206652			-0.268659		-0.366775					-0.175639			-0.39527	0.072633		-0.437201					-0.0377539			-0.219499	0.0762947		-0.315848					-0.134751
4-tert-Butylbenzenesulfonamide	36			1.67915	1.04484		1.39355	1.0736		0.913886	0.441258				1.68966	1.09787		1.38941	1.10287	1.01843	0.494908				1.47769	1.19306		1.41489	1.01156		0.856565	0.358463				1.65743	1.03491		1.31529	1.0177		1.00952	0.45287				1.77601	1.07376
5-Chlorobenzotriazole	34			0.489907	1.27983		0.505838	1.12408		0.0597643	0.466868	1.24108			0.502047	1.31716		0.624572	1.01568	0.0948754	0.361797	1.25677			0.477771	1.27445		0.232421	0.970587	1.79972	-0.0409484	0.501233	1.15498		2.04088	0.396899	1.20146		0.14334	0.844568		0.0399463	0.366627	1.25232			0.238232
5-Methyl-1H-benzotriazole	24			0.481908	0.301295		0.397274	0.335133		0.179551					0.522284	0.262728		0.380103	0.395912	0.0990472					0.690946	0.424039		0.273209	0.336846		0.0514241					0.352034	0.360442		0.252389	0.290628		0.0616292					-0.394857
7-Amino-4-methylcoumarin	36			1.08456	0.740144		0.961812	0.753812		0.776712	0.402628				1.13979	0.767031		0.981443	0.848273	0.677217	0.369774				1.30046	0.839962		0.905971	0.764051		0.615346	0.381359				1.06179	0.915968		0.888006	0.830718		0.677665	0.423453				1.22557	0.985887
7-Diethylamino-4-methylcoumarin	44		2.59475		2.78226	2.66418		2.71426	2.45788	2.67436	2.18157	2.15384		2.50237		2.78377	2.60133		2.79263	2.74819	2.28937	2.1158		2.60404		3.32486	2.89467		2.93239	2.75396	2.75799	2.60045	2.51216		2.63057		3.12412	2.9225		3.06514	2.83363		2.66336	2.36712		2.51753		3.41678	2.9167
9(10H)-Acridinone	47			1.73418	1.3035	1.13418	1.75369	1.44835	1.2775	1.20077	1.25244	1.56058			1.58915	1.24129		1.43593	1.24694	1.04962	1.1495	1.24652			1.83457	1.47077	1.43261	1.56212	1.17294	1.32541	0.882382	0.671747	1.18825			1.63583	1.23205		1.46996	1.23552	0.989115	1.0102	0.863791	1.30148			1.84646	1.39916	1.51384
Acetamiprid	24			1.14458	1.02769		1.03131	1.11513		0.98609	0.760862				1.26542	1.18829		1.18796	1.27923	1.01301	0.721635				1.37026	1.03216		0.957204	0.988627		0.781074	0.768392				1.36339	1.09844		1.17186	1.19363		1.01734	0.854374
Acetochlor	55		1.9346	2.61328	2.25083	2.08587	2.50594	2.12245	1.98358	2.11734	1.76975	1.76053		1.99749		2.16471	2.0289	2.81485	2.21237	2.14955	1.87102	1.7604			2.82856	2.16015	2.0077	2.41934	1.96007	1.87484	1.98342	1.79474	1.7431		1.91011	2.63215	2.15564	2.00325	2.54239	2.15514	1.94602	2.17172	1.86271	1.73467			2.5699	2.11203	1.91174
Acridine	50			1.50613	0.747055		1.18385	0.797564		0.997123	0.53875				1.54639	0.592301		1.18149	0.794961	0.992343	0.458348			2.13808	2.81258	2.00886	2.46078	2.47629	2.04322	2.15746	2.24025	2.09751	2.24481		2.19909		2.31168	2.42206	2.51705	2.39229	2.29825	2.95777	2.05271	2.15213		1.97986	2.2065	2.07208	1.80938
Allethrin	12	5.47316	4.78502									4.05755	4.41197	4.10833								3.97008	3.65962	4.29669						4.31691			3.8524		4.96548									3.34184
Amantadine	21																								0.204086			0.0570174			-0.143466					0.658321	0.0886875		0.565615	0.00145116		0.434978	0.31233			2.56474			2.02627
Ametryn	40				1.71185	1.88315	1.67469	1.40664		2.108	1.18334	1.54911				1.48927		2.14697	1.61546	1.47927	1.0226	1.44695				2.54507			2.3083	1.91432	2.14845	1.86764	1.98566		2.02746		2.20699	2.37037		2.1433	2.46148	2.87304	1.7847	2.18377				3.00392
Anastrozole	54		2.22155	2.56891	1.99337	2.04238	2.52335	2.17513	1.96885	1.99244	1.80237	1.71688			2.49765	2.06855	1.74276	2.32205	2.03572	1.95363	1.74333	1.48853			2.65668	2.19588	1.95947	2.39581	1.89287	1.86979	1.64996	1.52079	1.55895			2.74517	2.08393	1.631	2.38171	2.07562	1.85382	2.01869	1.88026	1.50835			2.78835	2.17719	1.91856
Atenolol	6			-0.887338	0.0924766	1.07516										0.106175	1.15663																					1.06801
Atrazine	51			1.99712	1.65178	1.53131	1.8706	1.62797	1.45164	1.59506	1.17998	1.11152			1.9602	1.62718	1.41421	1.89227	1.62019	1.56286	1.22208	1.04584			2.00851	1.65957	1.45271	1.89927	1.55699	1.26314	1.41904	1.1491	0.967551			2.02029	1.58823	1.50561	1.87514	1.58481	1.3422	1.59564	1.16855	1.07931			2.04205	1.66051	1.32613
Avemectin B1A	12										3.5721			3.38537							3.27832			3.90123								3.36057			3.22492								4.00046			3.65818
Azoxystrobin	49		2.33851		2.38609	2.32768	2.83479	2.32791	2.17614	2.29431	1.7689	1.78285		2.07275		2.38705	2.17454	2.85674	2.31963	2.34007	1.89595	1.73298				2.56912	2.35313	2.81491	2.16403	2.05107	2.1298	1.91088	1.8211		2.05672		2.41006	2.27465	2.78606	2.34655	2.2868	2.44345	2.02891	1.8507				2.63969	2.36597
Azoxystrobin acid	21			1.58839	1.17825		1.34912	1.1905	1.14078	0.783268	0.585754				1.51977	1.24525		1.60406	1.17932	1.1596	0.568694				-0.638425	0.191378		-0.740066								-0.270087			-0.370897			-0.948154
Benalaxyl	48		3.02871	2.92219	3.16282	3.11404	2.99119	3.07956	2.89482		2.71338	2.59453		2.91034	2.90479	3.05025	3.00663		3.09359		2.81668	2.59276		2.75285	2.89911	3.11782	3.06567		2.83386	2.88396	2.79902	2.79316	2.51296		3.25411	2.94399	2.98377	3.12246		3.01712	3.00002		2.86528	2.43316		2.71257	2.88813	3.23756	3.02379
Bendiocarb	18			1.19615	0.579057		1.25636	0.822186		0.817799	0.767545				1.04419	0.426319		1.00872	0.771564	0.751371	0.74021				1.329			1.1385			0.816771					1.21114			1.17395			0.730715
Benzocain	26			0.600945			0.739238	0.435517		0.16381					0.72489			0.877646	0.385363	0.0554942					0.971497			0.642088	0.394163		0.0822727	0.00568501				0.900356			0.326786	0.197822		0.374212					0.726829
Bezafibrate	18			1.40955	1.05253	1.33245	1.17376	1.05205	1.10593	0.761328	0.622143	1.25495			1.29978	1.04111		1.28107	0.974424	0.908103	0.471639	1.15469														-0.553261			-0.727534
Bifonazol	37		2.25068		2.28328	2.03165	2.38429	2.33072	1.93278	2.33248	1.83211	1.76379		1.96456		2.27343	1.90705	2.47322	2.31138	2.34128	1.91573	1.7724	4.11855	4.20235			4.25747			4.327			4.23855	4.13557	4.37852			4.21331			4.35824			3.9022	4.16166	4.29231			4.21644
Bis(4-chlorophenyl)sulfone	27					2.84306			2.60367		2.38993	2.37132		2.83946			2.33306				2.63975	2.61605					2.72715		2.55628	2.49785		2.82813	2.55159		2.61869			2.54448			2.70781		2.35412	2.53351					2.54271
Bisphenol S	5			-0.833538											-0.848487	0.0238618		-0.893429																		-0.9578
Boscalid	52		1.96536	2.70933	1.99615	1.87128	2.36539	1.99173	1.7876	1.99588	1.62809	1.74178			2.67467	1.9386	1.7721	2.42913	1.91217	2.02496	1.73066	1.59251			2.91578	2.08364	1.92391	2.43008	1.89803	1.71612	1.90739	1.70715	1.65694				1.96405	1.82245	2.58667	1.96665	1.7991	2.07735	1.51175	1.88591			2.95578	2.16613	1.85161
Bromochlorophen	49	3.83691	3.83636			3.69602			3.87885		3.90743	4.57553	3.52761	3.25865		3.06585	3.62635		3.18942		3.62069	4.35536		2.42154	1.93492	1.84537	2.24973	1.62013	1.76036	2.60202	2.18573	2.46942	4.26177		2.32063	1.70945	1.49925	2.23113	1.50037	1.55135	2.32416	1.72119	2.15976	4.7624			-0.297326	0.459137	1.42056
Bromoxynil	12			0.695855	0.323821		0.629654	0.453369		0.229574	0.309669				0.931185	0.469478		0.792746	0.5358	0.619371	0.183699
Bupirimate	44		2.28966		2.42516	2.28266	2.85449	2.36858	2.06934	2.17652	1.83327	1.88859		2.09199		2.41274	2.25975	2.9157	2.29143	2.24694	1.92691	1.65956	2.97558	3.05168		3.87656	3.46504		3.30985	3.25481		3.09874	2.86524		3.53608		3.7962	3.53907		3.56009	3.4328		2.91197	2.78173		2.68311			3.50042
Caffeine	21			0.95258			0.666519			0.40893	0.458208							1.21147		0.474588	0.417969				1.04099			0.857206			0.385214	0.49394							1.09908			0.554542	0.342514				1.16064
Candesartan	15			0.99289	0.855606		0.833446	1.01401	1.50022	0.461347	1.13314	2.26136			0.855137	0.830252		1.20505	0.971267	0.857345	0.792132	1.96556
Carbamazepine	45			1.61134	1.34691	1.13529	1.43281	1.30566	1.03228	1.17829	0.794434				1.56728	1.25307	0.959841	1.44124	1.28334	1.14532	0.892953				1.62082	1.3911	1.07098	1.43843	1.24979	0.9119	1.05818	0.9728				1.56692	1.20243	1.11745	1.40603	1.19981	1.10004	1.2299	1.0109				1.63434	1.35406	1.10066
Carbaryl	12			1.38897	1.04454		1.25459	1.019		0.982896	0.63481				1.3586	0.964562		1.25456	1.05199	0.959967	0.695607
Carbendazim	33			0.127791	0.0888602		-0.0790629	0.0437021		-0.160278					0.144221			0.0963926		-0.100403					1.3535	1.07815	0.966271	1.17826	0.975747		0.769584	0.587902				1.33224	0.942007		1.17379	0.973648		0.945733	0.623405				1.27083	1.0659
Carbetamide	33			1.02278	0.490152		0.888892	0.50301		0.240797					0.924103	0.614401		1.01644	0.355747	0.298639					0.822596	0.916927		0.359979	0.335258		0.10644					0.735564	0.685092	1.11862	0.368725	0.232866		0.38053					1.19133	0.970466
Chlorfenvinphos	47	3.20423	3.35449		3.13	3.17873		2.9986	2.75129	2.94204	2.47688	2.0894	2.92654	3.43825		3.13124	3.22931		3.30493		2.89287	2.42841		2.83127		3.0174	3.11415		2.51646	2.40876	2.34273	2.2483	1.92212		3.53802		3.12856	3.16141		2.9948	2.9268	2.985	2.68281	2.15518		2.9492		3.17402	3.05139
Chlorophene	52		2.32832		2.18627	2.35209	2.23804	2.06506	2.16641	1.99147	2.07947	2.39295		2.14035		2.03277	2.14604	2.37055	2.2006	2.08976	2.08258	2.35651		2.26015		1.99608	2.24959	2.1175	2.01192	2.07236	1.98561	2.12396	2.36784		2.22694		2.04149	2.15806	2.22863	2.07978	2.22628	1.99867	2.14811	2.61273				1.47632	1.71779
Clofibrate	41				1.92229	1.98011		1.96208	1.73046	1.79381	1.5877	1.53487				1.84283	1.95313		1.83732	1.93191	1.54236	1.33289				1.90447	1.90807		1.78322	1.54974	1.77251	1.55364	1.30425				1.85655	1.78381		1.90778	1.65595	1.75971	1.46823	1.37581				1.85062	1.9995
Clomazone	51			2.17905	1.81838	1.35565	2.1906	1.84227	1.54513	1.80755	1.54063	1.38139			2.24884	1.88675	1.8091	2.29292	1.88423	1.85183	1.61131	1.26211			2.70337	1.78913	1.58152	2.27656	1.69043	1.30806	1.68182	1.43817	1.12461			2.46443	1.90478	1.65176	2.30622	1.86126	1.64933	1.79509	1.50614	1.3873			2.28163	1.66049	1.06199
Clonidine	17																			-0.465825	0.611287					2.09404	2.57197	1.64026	1.42428	2.14939	0.371327	0.644076	1.45779				1.71725	2.41894		1.51529	2.10663	0.888938	0.756087	1.64164
Clopidogrel	16			1.7733	1.31889		1.53107	1.33571		0.803701	0.637762	1.02005			1.78206	1.33661		1.71678	1.25215	1.11805	0.623458							-0.480041											-0.282165			-0.815983
Clothianidin	12			-0.263308			-0.507015			-0.511413					-0.324594			-0.263356		-0.416845					-0.40969			-0.510704			-0.584098					-0.185652			-0.324466			-0.366446
Clotrimazole	39		2.2903	2.63106	2.43367	2.30146	2.64644	2.4065	2.12272	2.47816	1.94407	1.83202		2.2027	2.62696	2.4014	2.28567	2.74061	2.4404	2.47606	2.06328	1.84283	4.19279	4.31467			4.61703			4.53572			4.32731	4.30483	4.54004			4.67711			4.64883			3.82979	4.27659	4.35863			4.53728
Crotamiton	54			2.57384	2.02133	1.70304	2.52425	2.1003	1.87428	2.09888	1.84833	1.74643		2.1476	2.56189	2.19276	2.0835	2.56256	2.25351	2.03827	1.95781	1.61253			2.64185	1.93298	1.92631	2.48129	1.90613	1.7414	1.92239	1.78472	1.63073			2.49546	2.15824	2.00175	2.41306	2.21809	1.94343	2.19541	1.60132	1.68737			2.52901	1.9569	1.64151
Cyproconazole	54		2.37615	2.89867	2.14521	2.38861	2.38082	2.12109	2.17144	2.10227	1.63966	1.90371		2.18192	2.95047	2.06789	2.09291	2.59248	2.05545	2.09416	1.71199	1.77457				2.19336	2.31998	2.56425	1.98622	2.11629	1.92484	1.75968	1.89368				2.07453	2.22407	2.49617	2.09225	2.19856	2.21027	1.69157	1.83646		1.99573	2.99159	2.29264	2.35282
Cyprodinil	45			2.98442	2.08571	1.99246	2.44111	2.04088	1.94786	2.07729	1.77903	1.7362				2.10748	2.29815	2.6255	2.1644	2.04835	1.78389	1.68335		2.66272		3.53472	2.92465		3.07748	2.77611	2.78684	2.85705	2.6499		2.65628		3.36348	3.12438		3.24115	2.8853		2.7792	2.58733		2.59053		3.48214	2.88777
Daidzein	12			-0.17357			-0.0577553			-0.647524					-0.389808			-0.27377		-0.555742					-0.509666			-0.683626			-0.975839					-0.613457			-0.6968			-0.875835
DEET	50			1.97282	1.64681	1.21638	1.91225	1.69778	1.45629	1.65329	1.25861	1.17524			2.01653	1.72768	1.63651	2.03237	1.7484	1.65107	1.34523	1.22183			2.64601	1.59599	1.48191	1.99623	1.52052	1.22297	1.49684	1.20782	1.09683			2.05893	1.71519	1.46059	1.94432	1.71456	1.43402	1.66127	1.28139	1.11945			1.92752	1.53458
Deethylatrazine	28			0.688836	0.403672		0.469786	0.415781		0.237893					0.593932	0.427892		0.424259	0.399369	0.12267					0.828324			0.478649	0.389599		0.178962					0.525285			0.345961	0.421747		0.119929					0.796669
Deisopropylatrazine	18			0.298606			0.304337			0.0615023					0.28778			0.210471		0.103208					0.393409			0.34208			0.140381					0.348373			0.368498			0.13872					0.0710933
Desethylterbutylazine	41			1.66354	1.31507	1.26767	1.80102	1.38996	1.29202	1.25638	1.14084	1.07546			1.49185	1.29502		1.38872	1.17224	1.11647	1.03456				1.79897	1.42875	1.09736	1.59238	1.15487	1.22221	1.02238	0.780551				1.57548	1.31794		1.42558	1.20745		1.13116	0.944193				1.81349	1.35441
Diazepam	48			2.90048	2.02711	1.92047	2.37609	1.93698	1.70921	1.89748	1.59243	1.53789			2.91103	1.8536	1.65737	2.2957	1.78329	1.76911	1.61684	1.30311		2.0644		2.54376	2.24577		2.22885	2.11298	2.08766	1.99847	1.87427				2.19992	2.16538	2.75138	2.24926	2.0646	2.30853	1.70827	1.84617				2.55901	2.35477
Dichlorophen	40			1.97073	1.71777	1.85393	1.804	1.73661	2.19478	1.6067	1.74506	2.76736			1.87698	1.56231	1.72069	1.81741	1.63174	1.51975	1.64856	2.52877			1.74542	1.58752	1.59146	1.54625	1.422	1.79329	1.37754	1.51868	2.70317			1.78809	1.39566	1.57205	1.63161	1.50356	1.77604	1.41867	1.4381	2.93614			-0.210119
Diclofenac	21		1.99644	2.01247	1.77354	1.84625	1.92772	1.7408	1.6734	1.53931	1.59874	2.04038			1.85972	1.55355	1.5328	1.79846	1.47668	1.59566	1.5082	2.01617														-0.512423			-0.784861
Difenoconazole	36	3.72631	3.95291			3.9102			3.83398		3.68155	3.46212	3.21973	3.52482			3.59192				3.68589	3.35998	3.29098	3.69165			3.93799		3.46083	3.6025		3.71588	3.41127	3.14759	3.76469			3.74661			3.75481		3.67202	2.94895	3.44145	3.59635			3.82149
Diflubenzuron	30		2.29596		2.53719	2.40227		2.42957	2.22645	2.69628	1.99723	2.09762		2.30447		2.25636	2.30993		2.41106	2.42952	2.20135	2.17879		2.08986		2.77654	2.21824		2.26531	2.08926	2.28073	2.05871	2.11899		2.08596		2.54604	2.01099		2.34901	2.01029		2.00073	2.1503
Dimethenamid	53			2.44002	1.72358	1.54091	2.23541	1.70178	1.51266	1.66061	1.44136	1.33529			2.49944	1.74226	1.55637	2.1955	1.69678	1.63994	1.47907	1.16578			2.54596	1.75807	1.55626	2.09452	1.60294	1.36048	1.57259	1.38858	1.22046			2.65151	1.69097	1.53186	2.13249	1.75429	1.42142	1.73292	1.16295	1.38238			2.64579	1.74387	1.44734
Dimethoate	18			0.364987	0.160222		0.211945	0.0985918		-0.0377615					0.419903	0.139564		0.150779	0.0160877	-0.107525					0.534467	0.193934		0.214773			-0.0819705					0.288749			0.141563	0.0578658		-0.1305
Dimoxystrobin	59		2.39717	2.79825	2.55424	2.40682	2.74061	2.52722	2.24893	2.53099	2.16196	2.06591		2.23838	2.74566	2.46987	2.24298	2.80985	2.55167	2.54141	2.22328	1.94131		2.02057	2.77127	2.49057	2.25211	2.74571	2.33099	2.1846	2.31697	2.19409	2.03589		2.1505	2.72969	2.4292	2.30552	2.69096	2.48538	2.27092	2.58824	2.24217	1.98475		1.92039	2.78812	2.63381	2.29755
Dinoseb	35		3.85552	3.50216	3.01563	3.03826		2.72074	2.79796	2.68335	2.53046	2.62097				2.95689	3.34446		2.67368	2.61388	2.46452	2.59453			0.390533		0.905906	0.150032	-0.268427	-0.688877	-0.194912		1.06182			0.207117			-0.0135882			-0.340453		1.08003		2.45776	0.0987718	1.13859	2.24302
Diuron	45			1.75475	1.50119		1.6413	1.49363	1.13807	1.35617	1.11696	1.10804			1.86138	1.42584		1.6985	1.45287	1.41389	1.13099	1.00217			1.76003	1.58202	1.15163	1.66186	1.48465	1.04807	1.26652	1.10502	1.03135			1.81782	1.38247		1.64907	1.4413	1.17909	1.41147	1.08906	1.24802			1.72001	1.49864
Dodemorph	26			0.827122	0.0304485		0.632959	0.0773622		0.0249278					0.749086	0.0942895		0.762619	-0.122979	0.132227				2.87614			3.51474			3.27603		3.6567	3.08194		3.67058			3.73085			3.67123		3.66258	2.76123	3.66597	4.10789
Efavirenz	31		3.06282		2.67363	2.987		2.87094	2.87992	2.7963	2.84616	3.12068		2.77313		2.61047	2.73932		2.8807	2.64584	2.83407	2.8053		2.85072		2.70959	2.96978		2.68577	2.88951	2.6137	2.85737	2.98735		3.42824		2.65054	2.95995		2.83057	3.08588	2.77486	2.90833	2.94176
Epoxiconazole	39			1.0066	1.83728		0.422714	1.55489		-0.00730125	0.676173	1.52709			0.951396			0.703542	1.56048	0.188084	0.740579	1.62135				1.59593		0.294379	1.27635		0.0587755	0.672246	1.39992			0.688724	1.56804		0.305707	1.41365		-0.0646866	0.807174	1.40676			0.687304	1.79108
Ethyl 4-(dimethylamino) benzoate	50			1.91239	2.06398	1.61651	2.24621	2.27017	2.07051	2.29864	2.13407	2.12637		2.27099		2.70029	2.48391		2.57157	2.47005	2.25022	1.97908			1.89239	2.1363	2.18588	2.2018	2.21136	2.09097	2.30687	2.17655	2.16455		2.1594		2.71819	2.40729		2.63199	2.3433	2.73354	2.03602	2.11885			1.8359	2.09214	1.59134
Ethyl azinphos	33		2.62703	2.53188	2.89993	2.74562		2.88175	2.56513	2.98911	2.42405	2.3504		2.48545		2.66596	2.54935		2.77993	2.87303	2.43919	2.32757		2.46037		2.90911	2.59936		2.61235	2.45608	2.60532	2.40445	2.36782		2.64827		2.66	2.67646	2.7569	2.63659	2.54874	2.91985	2.42637	2.26037
Fenofibrate	25	4.77004	4.86389						4.60495			4.36583	4.26688	4.17731			4.89443					4.27253	4.00186	4.52514						4.32475			4.21881	4.30978	4.7399									3.79366	4.383	4.45305			4.79296
Fenoxycarb	48	3.06454	3.23938	2.48119	3.56496	3.25155		3.49672	3.01388		2.94254	2.90036		2.90884		3.28831	2.89572		3.38658		2.95737	2.75647		2.83713	2.56051	3.51243	3.10612	2.86773	3.15012	2.93243	2.91356	2.97919	2.82532		3.10359		3.37783	2.96962		3.15827	3.05591	2.96012	3.04666	2.52698		2.72056		3.50213	3.16628
Fenpropimorph	33			0.878924	0.373137	1.0104	0.457288	0.250673		-0.0254447					0.943757	0.525894	0.952513	0.501095	0.120147	0.163976				2.97536			3.2343		3.84708	3.12321		3.93099	3.23033		3.63033			3.91246			3.54375		3.94316	2.76419	3.36406	3.55004			3.95488
Fenuron	29			0.668789			0.361687	0.590897		-0.12686					0.570313	0.801245		0.503513	0.629416	0.0590991					0.596788	0.861695		0.419646	0.535145		-0.0142686					0.483255	0.812793		0.375962	0.56809		0.0835366					0.510754	0.763965
Finasteride	58		2.41892	2.72884	2.84051	2.6235	2.71594	2.87462	2.67353	2.62529	2.47746	2.27088		2.50568	2.69603	2.96127	2.54391	2.83818	3.12121	2.78034	2.30018	2.16175		2.18707	2.68118	3.12322	2.7555	2.73569	2.75793	2.56877	2.26776	2.55075	2.14083		2.7407	2.67825	2.93539	2.93828	2.78506	2.93357	3.03066	2.86864	3.03983	2.08295		2.03617	2.58304	3.18266	2.68766
Fipronil	36			2.04515	1.66758	1.89065	1.97589	1.62707	1.85716	1.71772	1.48837	2.14881			1.97869	1.72091	1.61505	1.92671	1.71406	1.73998	1.50182	1.84649			2.03867	1.66432	1.72818	1.89534	1.50573	1.5411	1.51767	1.45073	1.94286		2.17124	2.00128	1.61383	1.60398	1.86282	1.63397	1.66188	1.66459	1.60408	2.04617
Fipronil desulfinyl	55		1.9589	2.2607	1.94109	1.90026	2.14331	1.86555	1.89735	1.88648	1.74465	2.22897			2.13748	1.84234	1.68021	2.10029	1.86467	1.84225	1.73033	2.0104			2.2194	1.90374	1.80534	2.10154	1.72342	1.75617	1.74087	1.67773	2.09338		2.20103	2.19774	1.79359	1.69088	2.07659	1.81172	1.90745	1.8604	1.7488	2.29787			2.29895	1.96932	1.75901
Fipronil sulfide	59		2.69828	2.43517	2.38546	2.49563	2.61735	2.55175	2.5885	2.44633	2.43978	2.91847		2.23235	2.40081	2.37259	2.31377	2.45568	2.26907	2.36726	2.23474	2.83448		2.44822	2.49667	2.49089	2.52885	2.45135	2.35519	2.29014	2.21671	2.38691	2.75073		2.9419	2.32424	2.41024	2.29107	2.39078	2.3559	2.37246	2.41308	2.37728	2.86843		2.4065	2.37491	2.53835	2.4651
Fipronil Sulfone	58		2.55908	2.40271	2.31847	2.49686	2.55689	2.34421	2.94329	2.27966	2.302	3.24015		2.11756	2.41084	2.32403	2.16929	2.33308	1.9958	2.20135	2.11753	2.81534		2.30143	2.46469	2.42596	2.38734	2.36195	2.10224	2.25474	1.9802	2.10291	2.87625		2.85704	2.33048	2.31747	2.2351	2.30567	2.24215	2.26605	2.19756	2.22385	3.27322		1.97171	2.2969	2.39898	2.23694
Fluconazole	37			0.51309	0.817911		0.43235	0.774984		0.313879	0.170685				0.577283	0.83306		0.569161	0.834923	0.458442	0.116957				0.685145	0.813254		0.340226	0.711287		0.232866	0.337123				0.681514	0.798813		0.550171	0.813202		0.490324	0.502235				0.563482	0.82572
Flufenacet	51		2.46438		2.85959	2.50632	2.94091	2.83449	2.37928	2.79948	2.33905	2.25059		2.30336		2.78514	2.3316	2.9934	2.86182	2.77609	2.36755	2.08571		2.07794	2.86575	2.80422	2.42215		2.68417	2.22842	2.50235	2.37173	2.16648		2.42759		2.7884	2.35723		2.71334	2.43081	2.85879	2.4612	1.99543		2.01456		2.87523	2.52345
Flumequine	28			1.40778	1.14348	1.17858	1.18424	1.13271	0.962278	1.11525	0.678258				1.41648	1.08025	1.17663	1.35355	1.16196	1.08675	0.74637				0.446516	0.642706	0.92299	0.532115	0.59629		0.428509	0.435188				0.91378	0.624385		0.7386	0.653963		0.702861	0.402786
Flurtamone	53			2.18531	1.60046	1.45649	1.8648	1.65252	1.41327	1.49847	1.242	1.48328			2.08434	1.6881	1.15183	2.00111	1.5377	1.56995	1.34368	1.19187			2.20307	1.80933	1.4288	1.8447	1.55816	1.36381	1.44262	1.27293	1.39509			2.12048	1.67323	1.47465	1.84824	1.66417	1.53624	1.65208	1.21455	1.54913			2.33701	1.81665	1.34543
Flusilazole	42	3.19565	3.34622		3.41533	3.32798		3.51552	3.06044		3.0816	2.94238		3.02935		3.24987	2.97858		3.52756		3.06321	2.73148		2.95125		3.37514	3.2391		3.28019	3.08427		3.15307	2.88351		3.30011		3.29234	3.18381		3.27845	3.19176		3.17436	2.49992		2.90995		3.43006	3.30123
Flutamide	34			1.88929	1.47681	1.29356	1.71079	1.48072	1.23954	1.43845	1.1176	1.43035			1.88967	1.47754		1.79215	1.42733	1.4372	1.14137	1.37031			1.91912	1.53752	1.20052	1.71016	1.37294	1.141	1.28661	1.06054	1.38451			1.93581	1.45873	0.951002	1.72481	1.43336	1.33491	1.38996	1.17305	1.62468
Gabapentin-lactam	48			1.68652	1.33623	1.60244	1.45748	1.54404	1.30773	1.2052	0.699475				1.576	1.39301	1.15254	1.94638	1.15571	1.09782	0.82952	0.97			1.68149	1.37324	1.44746	1.31963	1.26182	1.29224	1.01363	1.01636	0.986849			1.78146	1.2553	1.07132	1.40257	1.09201	1.06293	1.30939	0.86704				1.6295	1.47646	1.61597
gamma-Carboline	37						-0.533724			-0.533819								-0.322635		-0.399731				2.33371		2.43202	2.40368	2.92177	2.40334	2.17056	2.22894	2.10871	2.08808		2.05725		2.4109	2.48644		2.46186	2.19226	2.54243	2.07288	2.05138		2.39158		2.86241	2.49548
Harman	17									0.60358								0.328719		0.483294										2.2058	1.73265	2.03887			2.58597							1.88998	2.19092	2.30574
Harmine	45			-0.4975	0.186192	1.14488	-0.798067			-0.804392					-0.544411			-0.311552	0.0737693	-0.369859				2.54872	2.49118	2.39899	2.71332	2.43936	2.56982	2.36258	2.49055	2.27666	2.14205		2.32817	2.25267	2.69286	2.78153	2.55275	2.87542	2.65441	2.83505	2.35868	2.16419		2.85237		3.28968	3.13254
Hexazinone	50			1.81553	1.51621	1.32885	1.82083	1.62089	1.44219	1.4459	1.42694	1.48184			1.72941	1.45685		1.64845	1.62454	1.44474	1.33853	1.09415			1.90716	1.65971	1.29289	1.78079	1.41072	1.44827	1.15006	0.957581	1.13969			1.91854	1.40418	1.06402	1.84608	1.63734	1.29899	1.34639	1.21084	1.10627			1.91626	1.52227	1.22315
Icaridin	40				1.79902	1.23878		1.69613	1.0397	1.61912	1.32049	0.96465				1.90821	1.7147		1.82914	1.78064	1.42977	0.895414				1.94869	1.54713	2.76325	1.60714	1.15993	1.49792	1.26502					1.88086	1.58977		1.7856	1.33606	1.73976	1.39806	1.07397				1.69343	0.45941
Imidacloprid	17									0.531235							3.29988	1.14526	2.0993	0.642526		2.43722									0.439831				3.20361					1.99762	2.90139	0.625222
Imidacloprid-urea	33																								1.41358	1.7054		0.853893	1.3177	2.05332	0.403602	0.676947	1.30774				1.71107		1.11626	1.41797	2.0866	0.817033	0.80706	1.45976		2.40734	1.2199	1.69868
Indoxacarb	18	4.45243	4.41796						4.29652		3.77603	4.01368	3.86714	3.6816								3.93888	3.51037	4.02723						4.06604		3.95189	3.81528	3.73768	4.14651		3.53704						3.92847	3.99373
Irgarol	44				2.0708	1.95957	2.48476	2.0223	1.79406	2.11235	1.71242	1.58837				2.12269	2.08488	2.66128	2.13175	2.0936	1.73308	1.55274		2.37885		3.18017	2.67453		2.86489	2.48438	2.60458	2.66965	2.35476		2.49251		3.11865	2.91441		3.00534	2.60723		2.66147	2.3521		2.34243		3.30662	2.43454
Isoproturon	48			2.07747	1.58851	1.39736	1.79393	1.54548	1.31505	1.47144	1.06598	0.995468			2.04275	1.52908	1.4627	1.8821	1.49271	1.50007	1.12986				2.06616	1.63809	1.33051	1.83752	1.492	1.16313	1.33613	1.05462				1.96831	1.46538	1.19276	1.80681	1.49274	1.34657	1.5168	1.11635	1.11897			2.04967	1.61763	1.3369
Isoxaben	52		2.3123		2.57567	2.33071	2.82361	2.32442	2.16538	2.28311	1.84249	2.02579		2.12525		2.39121	2.18079	2.91378	2.42066	2.35068	2.12407	1.85696				2.56321	2.26849	2.83132	2.19416	2.02589	2.09628	1.88902	1.87655		2.08773		2.37072	2.19348	2.80137	2.39152	2.30547	2.43251	1.98019	2.09077			2.47507	1.88163	1.72791
Ketamine	38			-0.463306			-0.674743								-0.40331					-0.94662					2.62183	2.11293	1.78885	2.55613	1.97826	1.65145	1.79409	1.52002	1.36757			2.62221	2.09169	1.99593	2.5545	2.08965	1.70896	2.20917	1.69521	1.4355				2.43527	1.89791
Ketoconazole	26									0.10173	1.05575				-0.475902				0.565735	1.14013	0.602212			2.57649						2.78013	2.12072	3.20674	2.74914		3.25522						3.04043		3.36488	2.99869		2.1674			2.45291
Ketoprofen	15			1.74278	1.28094	1.25272	1.61089	1.18129	1.00902	1.04773	0.785762				1.80016	1.23091	1.26786	1.64457	1.11881	1.23232	0.858674
Labetalol	8						-0.935382											-0.77289							-0.368278			-0.628718								0.411715			-0.0646185			-0.805641	0.0269242
Lauric isopropanolamide	44	3.15973	3.38734		3.52452	3.53396		3.60935	3.26615		2.99407	2.88306		3.03191		3.41067	3.46921	2.0972	3.61604		3.02192	2.81804		3.16044			3.59246		3.92141	3.18564		3.05953	2.82423		3.60021		3.7353	3.76173	2.0863	3.80657	3.71569		3.46966	2.67969		2.94033		3.656	3.31101
Lauryl diethanolamide	46		2.62958		3.27513	2.87339		3.47518	2.73368		2.59931	2.201		2.29759		2.9819	2.48082		3.15275	2.93289	2.51162	2.24562		2.24583			2.97326		2.89377	2.74929	2.554	2.57437	2.17243		2.89403		2.93223	2.9614	3.0997	3.17575	3.27407		3.0951	1.91519		2.08572		3.68143	2.65152
Lenacil	51			1.76438	1.65286	1.68095	1.69744	1.58527	1.45918	1.53258	1.08265	1.10527			1.78505	1.53751	1.60892	1.76699	1.55468	1.53465	1.14886	1.11173			1.84113	1.68047	1.53348	1.68948	1.54397	1.29651	1.38807	1.13148	1.00213			1.8471	1.54275	1.32764	1.74572	1.54501	1.27669	1.55226	1.15197	1.11464			1.70148	1.63001	1.46735
Levothyroxine, L-Thyroxine	11									-0.508418	0.722193	1.5186								0.314901		1.11821									-0.91512	0.185125	1.09378									-0.379049	0.279339	1.50203
Lidocaine	22																								0.753168	0.47869		0.36732	0.03585		-0.441721	0.268293				0.928731			0.515623			-0.0734845	0.416352				1.25534	0.868339
Linuron	51			2.31952	1.88475	1.9088	2.13882	1.88703	1.6669	1.63878	1.44469	1.52182			2.49147	1.9598	1.75132	2.22341	1.7672	1.70867	1.55461	1.39405			2.55147	1.86316	1.74375	2.20276	1.75719	1.65964	1.66244	1.43128	1.29807				1.83763	1.71116	2.19137	1.81485	1.49564	1.76475	1.20417	1.58735			2.66665	1.89582	1.74447
Losartan	22			0.856971	0.803836		0.700022	1.01576		0.175186	1.00033	1.47889			0.658137	0.863908		1.09883	0.964531	0.809232	0.651227	1.3714							0.233698			0.0356529				0.00720711			-0.192562			-0.571983	0.424204
Mebendazole	50			1.71806	1.5802	1.65128	1.62649	1.50017	1.43847	1.52725	0.958057	1.01464			1.68305	1.55204	1.50658	1.66681	1.54911	1.44743	1.00938				1.89307	1.93559	1.7778	2.07357	1.78572	1.58397	1.63603	1.51779	1.34075			1.99624	1.76149	1.72827	1.98908	1.75686	1.69238	1.93297	1.42646	1.34225			1.75321	1.70323	1.67486
Metalaxyl	48			2.38564	1.67428	1.25861	1.98481	1.67504	1.3394	1.76843	1.38794	1.08083			2.25848	1.80918	1.73391	2.20914	1.88182	1.72652	1.4876	1.01152			2.58948	1.68238	1.54404	2.1107	1.59502	1.08424	1.4794	1.24173				2.38925	1.83171	1.55618	2.10358	1.77161	1.418	1.73075	1.38811	1.04986			2.40826	1.5863
Metazachlor	46				1.92613	1.70742	2.09936	1.87411	1.54344	1.79939	1.40528	1.29423				1.8905	1.62807	2.4553	1.87154	1.83004	1.47567	1.20359				2.06745	1.62944	2.32662	1.77876	1.37631	1.62584	1.41755	1.1836				1.90219	1.63203	2.14093	1.85383	1.58555	1.81836	1.49383	1.29862				1.96791	1.51505
Metazachlor BH 479-11	35			0.730033	0.500266		0.415326	0.995747		0.26147					0.557959	0.566348		1.22376	0.527925	0.486297	0.0436585				0.647994	0.523536		0.199246	0.722485		0.189618	0.692957				1.04969	0.525084		0.696586	0.544703		0.643526	0.638219				0.606049	0.958336
Metconazole	53		2.7471		2.53862	2.45184	2.15654	2.46132	2.06307	2.36022	1.89793	1.52976		2.65078	1.89987	2.51014	2.55517	2.24071	2.57293	2.47372	2.20039	1.89649		2.23478		2.49175	2.42246	2.12767	2.05043	1.89539	1.93882	1.74969	1.36885		2.64855		2.48396	2.54152	2.20083	2.4021	2.25516	2.37953	2.06198	1.70073		2.40411		2.60847	2.40189
Methiocarb sulfoxide	22			0.0491566			-0.239053			-0.283481					-0.0780669			-0.0024416		-0.311027					-0.0948067			-0.209537	0.364765		-0.288548					-0.0658536			-0.171681	0.353078		-0.194493					-0.280701
Metolachlor	57		2.26401	2.92652	2.42183	2.33807	2.70031	2.44033	2.20502	2.4515	2.03929	2.0127		2.15752	2.79779	2.41343	2.28768	2.76002	2.50129	2.41264	2.07762	1.87747			2.85608	2.47995	2.27351	2.70846	2.24682	2.10622	2.22396	2.0417	1.92579		2.16104	2.77879	2.37837	2.29212	2.62446	2.35213	2.19275	2.40444	2.11077	1.81612		1.96978	2.79818	2.51528	2.23076
Metoprolol	11				0.463859			0.0967353																	0.0330053			-0.221488	0.113565		-0.997502					0.664077			0.329392	0.189603		-0.240436	0.108771
Metribuzin	30			1.05013	0.506498		0.931201	0.447704		0.242393					0.994485	0.623486		1.08128	0.312226	0.312852					0.909698	0.742408		0.469656	0.311792		0.194584					0.797632	0.55305		0.421644	0.200412		0.369907					1.05927	0.520805
Michler's ketone	49		2.63949		2.43424	2.6603		2.58261	2.49325	2.1562	2.21367	2.44401		2.49592	2.06898	2.44233	2.49306	2.09623	2.55694	2.02211	2.25739	2.26556		2.38233		2.49931	2.49995		2.20646	2.4027	1.93122	2.15481	2.28797		2.55992	1.81303	2.33175	2.3549	2.15501	2.29674	2.37218	2.02665	2.20867	2.24702				1.76704
Miconazole	27		2.79037		2.8416	2.78183		2.96903	2.75521	2.64353	2.33714	2.45401		2.56256		2.71684	2.53091		2.688	2.60755	2.34249	2.22035	4.35842	4.60967									4.8386	4.60437	4.59182									4.49808	4.57443	4.59311
N Ethyl o toluenesulfonamide	24			0.765643	0.493971		0.819868	0.398304		0.194402					0.842944			0.827058	0.0709846	0.175075					0.815835	0.221746		0.436364	0.204736		0.18646					0.829742			0.29253			0.357619					0.78671	0.512169
N-(2-Ethyl-6-methylphenyl)-N-oxalo-L-alanine (Metolachlor CGA 357704)	41				1.92433	1.84096	2.28595	1.92081	1.84227	1.97295	1.60112	1.76566				1.83892	1.5736	2.51226	1.93541	2.01539	1.63509	1.50215		2.86019			3.27451		3.45432	3.06509		2.90429	2.70534		2.60864		3.89206	3.06484		3.36296	3.07152		2.90536	2.61634		2.67416			3.06964
N-Butylbenzenesulfonamide	36			1.67915	1.04484		1.39355	1.0736		0.913886	0.441258				1.68966	1.09787		1.38941	1.10287	1.01843	0.494908				1.47769	1.19306		1.41489	1.01156		0.856565	0.358463				1.65743	1.03491		1.31529	1.0177		1.00952	0.45287				1.77601	1.07376
N-Cyclohexyl-2-benzothiazole-amine	49		2.01127	2.91274	2.15618	2.08149	2.49951	2.11838	1.85592	2.15997	1.6632	1.68371			2.50136	2.09201	1.9037	2.49166	2.1319	2.09888	1.68905	1.60501		3.0628		3.37357	3.26129		3.20108	3.07286	2.93415	3.04177	2.84212		2.85728		3.24406	3.20496		3.26979	3.14173		2.96661	2.74462		2.90851	2.8098	3.37787	3.25109
N-propyl-N-[2-(2,4,6-trichlorophenoxy)ethyl]-Urea (Prochloraz-desimidazole-amino, Prochloraz BTS44596)	32		2.57743		2.71159	2.78748		2.64946	2.39816	2.70987	2.22326	2.37322		2.43806		2.48845	2.52499		2.46199	2.5195	2.27102	2.24699		2.32772		2.69941	2.57614		2.46676	2.52456	2.47973	2.31075	2.30171		2.41763		2.557	2.50669	2.51988	2.54181	2.62102	2.65806	2.31043	2.36688
Norharman	56			1.94187	1.52202	1.61887	1.68887	1.48007	1.5652	1.64543	1.16041	1.33905			1.75254	1.42566	1.16828	1.62316	1.52176	1.35551	1.01091	1.17927		2.32198	2.64542	2.34192	2.48567	2.473	2.25879	2.25352	2.08987	1.93757	1.97777		1.95065	2.25156	2.32776	2.22309	2.33109	2.22685	2.22455	2.09318	1.83956	1.90397		2.15734	2.52479	2.55224	2.38056
Ondansetron	38																	-0.887611		-0.946817					1.49952	0.522274	1.41422	1.13505	0.972071		1.3612	1.636	1.36473			1.51403	0.842558	1.18206	1.73596	1.58119	1.46609	2.00954	2.10508	1.61337			2.0386	2.2376	1.80604
Oxadiazone	20	3.87189	3.94295						3.60952		3.76825	3.57498	3.55631	3.38436			3.80351				3.65958	3.58143	3.27771	3.94008						3.54492		3.63801	3.51908	3.79153	4.12911			4.07266			4.43418			3.25981
Pendimethalin	16											4.19544	4.00723				3.57668					4.17868	3.78067	4.40804							2.58822		4.19199											3.85007
Pentoxifylline	39			1.22866	1.13411	1.05682	0.93772	1.45615		0.77368	0.538802				1.16498	1.21994		1.71078	1.08354	0.970574	0.646497				1.33244	1.09565	0.936527	0.803524	1.20637		0.724825	1.12202				1.63736	1.08945		1.25429	1.10963		1.22292	1.02321				1.31051	1.51916
Pethoxamid	58		2.32486	2.74235	2.51439	2.39179	2.66626	2.49062	2.21747	2.48753	2.00119	1.9203		2.21125	2.69982	2.44793	2.2629	2.69977	2.47855	2.43325	2.07332	1.8367		2.05014	2.74164	2.53933	2.30452	2.70045	2.28185	2.11708	2.27542	2.0374	1.87958		2.20561	2.67819	2.42152	2.26934	2.73163	2.41886	2.20467	2.4991	2.12393	1.77391		1.97565	2.68723	2.56254	2.394
Phenazone	29																								0.988641	0.863322	1.10799	0.608026	0.761121		0.422854	0.412943				0.938912	0.904168	1.08628	0.776484	0.894492	1.00179	0.679429	0.520448				1.00191	0.978482	1.17396
Picoxystrobin	45	3.30438	3.4008		3.36876	3.39535		3.37657	3.21307		3.0994	3.06368	2.8938	3.16011		3.23811	3.20958		3.44993		3.09214	2.93595		3.12849		3.37422	3.34558		3.18736	3.18954		3.12371	3.00735		3.63149	2.81651	3.23001	3.24185		3.31368	3.39989		3.26868	2.74596	3.01595	2.97812		3.49004	3.3219
Pioglitazone	39			1.09407	0.73222		0.765647	1.05428		0.610079	0.162483				0.984033	0.832217		1.54067	0.677743	0.699123	0.205169				2.81507	2.25378	2.11831	2.38375	2.02056	1.94136	1.83555	1.90731	1.62799			2.95721	2.06902	1.66747	2.56571	1.87383	1.80338	2.28726	1.75477	1.68311			-0.0261217	0.394648
Piperine	41	3.20908	3.40085		3.56095	3.45683		3.53996	3.24628			2.73655		3.20361		3.33112	3.24352		3.47469		3.04025	2.68425		2.99271		3.56931	3.32891		3.27006	3.10967			2.69445		2.93604		3.32957	3.16787		3.40212	3.13198		2.96388	2.53215		2.91349	2.80388	3.50677	3.32824
Piperonyl butoxide	41	3.82345	3.96232		3.83545	4.23129			3.71981		3.7095	3.47536	3.35177	3.54655		3.87949	3.79895				3.68406	3.44313	3.08938	3.7856			4.23272		3.93607	3.50894		3.58274	3.29412	3.34245	4.09671		3.94189	3.82151			4.10985		3.78879	3.05716	3.37404	3.65906		3.95428	4.02651
Pirimicarb	48			1.03714	0.663993		0.887886	0.606131		0.695481	0.210353				1.07663	0.682066		0.967531	0.765383	0.689179	0.186107				2.15427	1.74931	1.72214	1.92046	1.61628	1.5046	1.59882	1.35554	1.12703			1.89045	1.88155	1.72643	1.88912	1.79907	1.63611	1.72088	1.39006	1.22213			2.08142	1.85601	1.59389
Primidone	12			0.980168	1.13586		1.06768	1.2147		1.06925	0.768259				0.961663	1.011		0.996363	1.33879	0.991902	0.83518
Prochloraz	27		2.90659		3.1398	2.91067		3.07789	2.6987		2.4825	2.35651		2.57862		2.90173	2.73019		3.01285		2.54612	2.30274	3.22875	3.36902			3.71252		3.54012	3.46285		3.42791	3.18501	3.0546	3.65708			3.62478		3.62135	3.53694		3.3998	2.83915
Propachlor	33				2.18987			1.63938	1.25073		1.10649				1.04907	1.33417		1.45546	1.46136	1.40389	1.18059						1.21661		1.44152		1.49323	1.01396				0.954848	1.2888	0.961732	1.32634	1.4704	1.14038	1.35079	1.05366					2.03547
Propanil	49			1.90485	1.57739	1.41032	1.80005	1.41785	1.22831	1.45395	1.23519	1.16757			2.02996	1.52319	1.33073	1.82185	1.50504	1.46243	1.2715	1.09085			2.20403	1.54361	1.2736	1.99344	1.43334	1.11274	1.33204	1.15389	0.959884			2.34034	1.54504	1.22702	1.76685	1.40879	1.04111	1.41568	1.16526	1.4694			2.06181	1.59556
Propyphenazone	51			2.09296	1.69685	1.60003	1.97588	1.66508	1.46732	1.56103	1.06558	1.10185			2.06344	1.68607	1.45414	1.96695	1.6744	1.54035	1.21029	1.01129			1.99594	1.82307	1.57675	1.95788	1.59435	1.37569	1.44488	1.20052	0.973529			1.99094	1.60719	1.46665	1.94254	1.61669	1.455	1.65519	1.18846	1.10341			2.13349	1.75477	1.5107
Propyzamide	37				1.65677	1.00777		1.68434	1.35979	1.63887	1.35165	1.312				1.74335			1.63647	1.53648	1.35624	1.06817				1.79564	1.30957		1.52972	1.29018	1.56939	1.21832	1.14882				1.73735	1.34862		1.6692	1.3722	1.73771	1.07554	1.34652				1.7135
Prosulfocarb	44	3.31444	3.19615			3.51734		3.89792	3.26151		3.24783	3.24109	3.03887	3.14987		3.59526	3.46734		3.93601		3.23971	3.13914		3.24491		3.28875	3.3666		3.32792	3.17493		3.13995	3.12197	3.12582	3.70611		3.29036	3.43543		3.42283	3.53343		3.42726	3.13112	2.99124	3.06557		3.29076	3.19339
Prothioconazole-desthio	53		2.30802	2.55153	2.52759	2.47513	2.62332	2.44704	2.18829	2.50132	2.0163	2.02908		2.24087		2.29049	2.13699	2.68122	2.38448	2.37316	1.99965	1.83443		2.20648		2.47565	2.4187	2.61795	2.24221	2.08463	2.23379	2.03158	1.91163		2.08667		2.27468	2.34663	2.62623	2.30672	2.13461	2.44413	1.96831	1.85692		2.02101		2.5231	2.40658
Pyrazophos	35	3.53024	3.67952		3.553	3.76613		3.65162	3.31669		3.36832	3.26797	3.01587	3.22669		3.39532	3.27264		3.33209		3.31993	2.79303		3.58743		3.68961	3.65324		3.47745	3.2971		3.22984	3.09902		3.76186		3.48516	3.36		3.5468	3.5586		3.40094	2.75345					3.35326
Pyriproxyfen	31	4.1366	4.40696			4.37309			3.93704			4.09445	3.7401	3.87967			4.18485				3.97412	4.01688	4.18368	4.462			4.61955			4.16089	2.8435		4.17752	4.20281	4.47087			4.49857			4.49902			3.87754	4.31578	4.50059			4.63839
Quinmerac	6			0.145839			-0.0279107			-0.293423					0.082019			-0.143636		-0.431743
Quinoline 1-oxide	36			1.28765	0.689234		1.16804	1.16079		1.1485	0.925625				1.26982	0.968445		0.982684	1.05374	1.16811	0.958759				1.31662	1.05718		1.19152	1.09602		0.886951	0.777706				1.42653	0.909302		1.26316	1.24118		1.15242	0.987982				1.40323	0.880948
Quinoxyfen	37	3.47404	3.73508		3.71281	3.87616		3.76037	3.39738		3.53857	3.45745	2.93729	3.2999		3.4528	3.23877		3.86903		3.39916	3.36474	4.12086	4.5769			4.50917			4.15504	2.83456		4.1309	4.02105	4.23893			4.37389			4.48395		3.98579	3.80726	4.25058	4.71992			4.53101
Simazine	44			1.48113	1.18515	1.39093	1.38051	1.11361	1.24019	1.14488	0.589107				1.45406	1.01116	1.08781	1.43002	1.00879	0.983368	0.619316				1.44487	1.14466	1.22904	1.34995	0.994376	0.962782	0.854642	0.685255				1.4655	1.00749	0.893105	1.14458	0.91236	0.988136	1.03074	0.659612				1.49972	1.31342	1.18814
Simetryn	51			1.67184	1.21881	1.74649	1.65079	1.29737	1.39836	1.2127	0.763501				1.68962	1.41191	1.49736	1.88025	0.95807	1.14926	0.698732				2.24252	1.98505	1.86049	2.17414	1.75161	1.7201	1.52828	1.59701	1.41609			2.21961	1.95842	1.64955	2.09784	1.74547	1.67574	1.99155	1.51069	1.49792			2.19987	2.02602	1.84442
Spiroxamine	35			1.42632	0.90262	1.28798	1.25887	0.776256		0.903132	0.295115				1.4069	1.06681	1.23421	1.41728	0.953556	0.977779	0.360346			3.22505			3.58812			3.53415		3.47564	3.04076		3.69046			3.619			3.74248		3.56582	2.77438	3.81916	4.07961			3.56216
Tebuconazole	59		2.43479	3.10879	2.5984	2.4791	2.88619	2.55271	2.24359	2.6382	2.12281	2.02792		2.24473	2.8197	2.52059	2.33766	2.76315	2.48087	2.52903	2.12273	1.89162		2.05428	2.89958	2.60729	2.42283	2.79355	2.39906	2.24312	2.2679	2.17727	2.00796		2.36054	2.72583	2.47463	2.3581	2.68683	2.5073	2.39907	2.6093	2.24328	1.78331		1.97994	2.71023	2.66595	2.41333
Telmisartan	35			2.38321	1.63507		1.88814	1.81324		1.10822	1.3955	1.92335			1.84146	1.56793		2.77378	1.67085	1.5233	0.92872	1.94467			1.09678	1.66825		1.40998	1.45011	2.04208	1.21781	1.81806	2.30321			1.26997	1.34032	2.06834	1.41197	1.76984	2.2256	1.51127	2.12594	2.72976
Terbuthylazine	53		2.2842	2.83555	2.56666	2.26304	2.67741	2.33107	2.14868	2.31285	2.00715	2.02205		2.26439	2.74531	2.31226	2.27332	2.5657	2.27264	2.11075	1.98137	1.74404		2.01408		2.52441	2.30091	2.81226	2.25235	2.05813	2.04049	1.98755	2.00944				2.28974	2.11103	2.54599	2.2772	2.22515	2.26658	1.7854	1.8466			2.93256	2.4623	2.25708
Terbutryn	53		2.03579	2.32131	1.99466	2.06223	2.24824	2.0122	1.87763	2.06293	1.6213	1.74049		2.00359	2.3353	2.11389	2.0965	2.43805	2.13913	2.14675	1.73137	1.7236		2.70846		2.99403	2.93403	2.92888	2.87751	2.74714	2.7053	2.65285	2.59611		2.87255		3.03303	3.01648	2.96224	3.02998	2.8476		2.76528	2.48678		2.56183	2.65168	2.9937	2.70231
Tetrabromobisphenol A	14					4.45524																		3.75925			3.04945			3.39955	2.82036	2.22685	3.53431		3.00545		2.20208	4.09964		2.03306	2.21282		2.09269	3.8355
Tetrachlorosalicylanilide	32	3.92902	4.02355		3.65092	3.78715		3.73357	3.92722		3.65376	4.4493	3.63491	3.21986		3.0312	3.61464		3.11764		3.33181	4.22224			1.09498	0.902999	1.33104	0.79483	0.892858	1.72804	0.89851		3.41643			0.876042	0.563208	1.12369	0.626892	0.462219	1.30871			3.58908			-0.838838
Tetraglyme	30			0.512647	0.250731		0.416135	0.33851		0.00637056					0.652745	0.429453		0.522569	0.420117	0.173367					0.722203	0.394026		0.416704	0.209669		-0.0236157					0.711329	0.466808		0.565009	0.494527		0.282862					0.6051	0.509022
Thiabendazole	48			0.814904	0.412082		0.651647	0.451746		0.616526	0.157865				0.821741	0.432318		0.771849	0.500338	0.652086	0.227508				2.35926	1.80706	1.5397	2.11912	1.74438	1.43177	1.4788	1.35034	1.2023			2.4002	1.71944	1.50627	2.1013	1.76627	1.47317	1.82337	1.37716	1.22127			2.31497	1.85535	1.54906
Thiacloprid amide	33			0.111329			0.171446			0.0677007	0.158002				0.392642			0.259383	0.488759	0.338204	0.178425				0.407313	0.542018		0.209874	0.418296		-0.00231848	0.141591				0.477837	0.578212		0.361922	0.539711		0.341589	0.414296				0.331288	0.537717
Thiamethoxam	8									-0.578719										-0.391493					-0.735483			-0.797751			-0.679575					-0.441704			-0.426895			-0.308461
Tramadol	8																														-0.714616	0.0193537										-0.370889	0.207415
Tri(butoxyethyl) phosphate	27	3.98834	4.16974					3.98585	4.08901		3.935	3.49863	3.39578	3.72053							4.00868	3.50575		3.98482						3.9107		3.85146	3.35609	3.22158	4.4127									2.87239	3.45164	4.09857			4.47288
Triclocarban	61		2.67382	2.74984	2.4774	2.92253	2.57182	2.48908	3.58689	2.43811	2.71774	4.08912		2.44827	2.48019	2.22806	2.84605	2.60827	2.32307	2.31449	2.56114	3.94412		2.5584	2.59595	2.55097	2.63315	2.63791	2.2693	2.97279	2.34044	2.61575	4.12608		2.70362	2.61138	2.21779	2.51013	2.45963	2.2487	2.78522	2.43336	2.48428	4.31808	3.07179	2.4799	2.49376	2.55843	2.73611
Triclosan	55	3.07961	3.13932	2.65146	2.95884	3.12851		3.02757	2.9832	2.95977	2.94842	3.25468	2.89657	2.91114		2.76923	2.92237		3.09337	2.89654	2.93238	3.17095		2.87251		2.90006	2.94603	2.79853	2.67293	2.93341	2.64437	2.93828	3.28239	2.98294	3.02234		2.6937	2.90785	2.83065	2.75196	2.89793	2.90073	2.81541	3.34899			1.13582	1.07131	1.50587
Triethylcitrate	23		2.14801	1.05643	0.753859	2.33435	1.28003	0.302449	0.975668	0.219744		0.489958	3.33057		0.910506		1.37775	0.725453	0.27067	0.333994				2.12622	1.45562			0.941181		1.75216			0.684902			1.17214			0.806658			0.202396
Trifloxystrobin	30	3.86726	3.90969		3.91794	4.19661		3.95186	3.6782		3.64088	3.62266	3.43266	3.49598		3.75337	3.64751				3.68924	3.55188	3.29201	3.77054		3.91989	4.02217		3.72765	3.48971		3.69948	3.51527	3.53408	4.19179		3.73533	3.80755		3.92407	4.15983		3.95953	3.30138
Trimethoprim	21																								0.192577			-0.0749859			0.0941152	0.621302				0.69294			0.543605	0.430935		0.581513	0.998681				0.508445	0.523067
Triphenylphosphate	10										2.06725	2.00002										2.36305										2.13691	2.10094											2.17818
Triphenylphosphine oxide	47		2.70203		2.95066	2.74906		2.70522	2.488	2.70534	2.3382	2.2644		2.60033		2.80613	2.71943		2.7145	2.63413	2.38861	2.05042		2.30839		2.94553	2.77267		2.58034	2.40459	2.42988	2.36596	2.26139		2.11086		2.78481	2.67092		2.7418	2.59437	2.82534	2.24454	2.15233		1.97928		2.94608	2.66917
Tris(2-chloroethyl) phosphate	43			1.91354	1.25476	1.78011	1.79475	1.33718	1.11976	1.23225	0.972019	0.906984			1.71802	1.16591		1.52371	1.11965	1.11776	0.925219				1.99523	1.34715	0.641773	1.6162	1.12784	1.08255	1.0595	0.559783				1.85402	1.09817		1.62807	1.13701		1.09628	0.705573				2.10432	1.21661	1.36218
[truncated: 17 more columns]

## Sheet: Table S5 
Table S5.Partition of neutral chemicals and ionizable organic chemicals (IOC) between polydimethylsiloxane (PDMS) and water: experimental results of this study and comparison with literature
Octanol-water partition constants logKow, experimental distribution ratios between between polydimethylsiloxane (PDMS) and water at the three pH values logDPDMS/w(pH) (mean of the individual experimental data given in Table S4), mean partition constants of the neutral chemicals logKPDMS/w and the neutral species of IOCs.
DTXSID	CASRN	Chemical name	logKow	Reference	logDPDMS/w (pH3)	stdev logDPDMS/w (pH3)	logDPDMS/w (pH7.4)	stdev logDPDMS/w (pH7.4)	logDPDMS/w (pH11.5)	stdev logDPDMS/w (pH11.5)	logKPDMS/w (neutral species)	stddev logKPDMS/w (neutral species)			logKPDMS/w reported in literature	passive sampler type	pH information	reference	logKPDMS/w reported in literature	passive sampler type	pH information	reference	logKPDMS/w reported in literature	passive sampler type	pH information	reference	logKPDMS/w reported in literature	passive sampler type	pH information	reference	logKPDMS/w reported in literature	passive sampler type	pH information	reference				reference	full citation
Neutral chemicals					(mean of pH 3 experiments)		(mean of pH 7.4 experiments)		(mean of pH 11.5 experiments)		(mean of all values)
DTXSID7024245	40487-42-1	Pendimethalin	5.2	PhysPropNCCT	3.993	0.2879	3.764	0.7044	3.733	0.3962	3.808	0.4733			NA																							Ahrens et al., 2015	Ahrens, L.; Daneshvar, A.; Lau, A. E.; Kreuger, J., Characterization of five passive sampling devices for monitoring of pesticides in water. J. Chromatogr. A 2015, 1405, 1-11.
DTXSID2029874	49562-28-9	Fenofibrate	5.14	PP-LFER	4.526	0.2889	4.273	0.3158	4.425	0.2724	4.415	0.2952			NA																							Kwon et al. 2007	Kwon, J. H.; Wuethrich, T.; Mayer, P.; Escher, B. I., Dynamic permeation method to determine partition coefficients of highly hydrophobic chemicals between poly(dimethylsiloxane) and water. Anal. Chem. 2007, 79, (17), 6816-6822.
DTXSID8047896	36861-47-9	4 Methylbenzylidene camphor	4.99	OPERA	3.9	0.2864	3.912	0.3782	3.742	0.1842	3.848	0.2931			5.05	silicone sheet	no pH reported	Verhagen et al. 2019	3.39	silicone rubber sheet	no pH reported	Pintado‐Herrera et al. 2016																Magner et al. 2009	Magner, J. A.; Alsberg, T. E.; Broman, D., Evaluation of poly(ethylene-co-vinyl acetate-co-carbon monoxide) and polydimethylsiloxane for equilibrium sampling of polar organic contaminants in water. Environ. Toxicol. Chem. 2009, 28, (9), 1874-1880.
DTXSID9058238	65195-55-3	Avemectin B1A	4.88	average of predictions by OPERA, EPISUITE and ACD	3.413	0.1464	3.62	0.3875	3.39	0.1654	3.473	0.2584			NA																							Martin et al. 2016	Martin, A.; Margoum, C.; Randon, J.; Coquery, M., Silicone rubber selection for passive sampling of pesticides in water. Talanta 2016, 160, 306-313.
DTXSID3024239	19666-30-9	Oxadiazone	4.8	PhysPropNCCT	3.674	0.1692	3.76	0.3824			3.717	0.2912			NA																							Martin et al., 2018	Martin, A.; Margoum, C.; Jolivet, A.; Assoumani, A.; El Moujahid, B.; Randon, J.; Coquery, M., Calibration of Silicone Rubber Rods as Passive Samplers for Pesticides at Two Different Flow Velocities: Modeling of Sampling Rates Under Water Boundary Layer and Polymer Control. Environ. Toxicol. Chem. 2018, 37, (4), 1208-1218.
DTXSID8035180	584-79-2	Allethrin	4.78	PhysPropNCCT	4.468	0.5751	4.073	0.5787			4.271	0.5875			NA																							Neale et al. 2011	Neale, P. A.; Antony, A.; Gernjak, W.; Leslie, G.; Escher, B. I., Natural versus wastewater derived dissolved organic carbon: implications for the environmental fate of organic micropollutants. Water Res. 2011, 45, (14), 4227-4237.
DTXSID1021166	51-03-6	Piperonyl butoxide	4.75	PhysPropNCCT	3.728	0.2375	3.685	0.3804	3.574	0.2958	3.661	0.3109			NA																							Paschke et al. 2007	Paschke, A.; Brummer, J.; Schuurmann, G., Silicone rod extraction of pharmaceuticals from water. Anal. Bioanal. Chem. 2007, 387, (4), 1417-1421.
DTXSID1032690	173584-44-6	Indoxacarb	4.65	PhysPropNCCT	4.056	0.2964	3.873	0.2176			3.954	0.2646			NA																							Pintado‐Herrera et al. 2016	Pintado-Herrera, M. G.; Lara-Martin, P. A.; Gonzalez-Mazo, E.; Allan, I. J., Determination of silicone rubber and low-density polyethylene diffusion and polymer/water partition coefficients for emerging contaminants. Environ. Toxicol. Chem. 2016, 35, (9), 2162-2172.
DTXSID3058119	52888-80-9	Prosulfocarb	4.65	PhysPropNCCT	3.376	0.2765	3.316	0.1712	3.197	0.1607	3.295	0.216			NA																							Smedes et al. 2018	Smedes, F., Silicone-water partition coefficients determined by cosolvent method for chlorinated pesticides, musks, organo phosphates, phthalates and more. Chemosphere 2018, 210, 662-671.
DTXSID1044691	5495-84-1	2-Isopropylthioxanthone	4.61	OPERA	4.266	0.1994	4.252	0.217	4.168	0.2022	4.227	0.2039			NA																							Sprunger et al. 2007	Sprunger, L.; Proctor, A.; Acree, W. E., Jr.; Abraham, M. H., Characterization of the sorption of gaseous and organic solutes onto polydimethyl siloxane solid-phase microextraction surfaces using the Abraham model. J. Chromatogr. A 2007, 1175, (2), 162-173.
DTXSID1021952	115-86-6	Triphenylphosphate	4.59	PhysPropNCCT	2.143	0.1909	2.14	0.04	2.013	0.1778	2.09	0.1531			5	silicone rubber sheet	no pH reported	Smedes et al. 2018	4.94	silicone rubber sheet	no pH reported	Pintado‐Herrera et al. 2016																Verhagen et al. 2019	Verhagen, R.; O'Malley, E.; Smedes, F.; Mueller, J. F.; Kaserzon, S., Calibration parameters for the passive sampling of organic UV filters by silicone; diffusion coefficients and silicone-water partition coefficients. Chemosphere 2019, 223, 731-737.
DTXSID4026214	101-20-2	Triclocarban	4.54	PP-LFER	2.762	0.5322	2.704	0.5519	2.634	0.2694	2.697	0.4579			NA																							Wille et al., 2011	Wille, K.; Claessens, M.; Rappe, K.; Monteyne, E.; Janssen, C. R.; De Brabander, H. F.; Vanhaecke, L., Rapid quantification of pharmaceuticals and pesticides in passive samplers using ultra high performance liquid chromatography coupled to high resolution mass spectrometry. J. Chromatogr. A 2011, 1218, (51), 9162-9173.
DTXSID4032580	141517-21-7	Trifloxystrobin	4.5	PhysPropNCCT	3.74	0.208	3.753	0.274			3.747	0.2414			NA																							Zambonin et al. 2000	Zambonin, C. G.; Palmisano, F., Determination of triazines in soil leachates by solid-phase microextraction coupled to gas chromatography-mass spectrometry. J. Chromatogr. A 2000, 874, (2), 247-255.
DTXSID4032372	119446-68-3	Difenoconazole	4.3	PhysPropNCCT	3.631	0.2281	3.549	0.2824	3.549	0.2463	3.574	0.2505			5.1	silicone rubber sheet	no pH reported	Ahrens et al., 2015																				PhysPropNCCT	experimental Kow, from the Physprop database, downloaded via the CompTox Chemicals Dashboard.https://comptox.epa.gov/dashboard/
DTXSID1032640	95737-68-1	Pyriproxyfen	4.19927	OPERA	4.074	0.2101	4.181	0.4947	4.27	0.2061	4.175	0.3376			NA																							PP-LFER	predicted with a polyparameter linear free energy relationship via the UFZ-LSER database. Ulrich N, Endo S, Brown TN, Watanabe N, Bronner G, Abraham MH, Goss K-U. 2021. UFZ-LSER database v 3.2.1 [Internet], Leipzig, Germany, Helmholtz Centre for Environmental Research-UFZ. 2017 [accessed on 21 March 2021]. Available from http://www.ufz.de/lserd.
DTXSID4034609	120068-37-3	Fipronil	4	PhysPropNCCT	1.794	0.1886	1.744	0.2149			1.767	0.2016			NA																							OPERA	predicted with OPERA, downloaded via the CompTox Chemicals Dashboard.https://comptox.epa.gov/dashboard/. Mansouri K, Grulke CM, Judson RS, Williams AJ. 2018. OPERA models for predicting physicochemical properties and environmental fate endpoints. J Cheminf 10. DOI: 10.1186/s13321-018-0263-1.
DTXSID8024159	82558-50-7	Isoxaben	3.94	PhysPropNCCT	2.296	0.287	2.259	0.282	1.695	0.469	2.076	0.4502			NA																							average of predictions by OPERA, EPISUITE and ACD	downloaded via the CompTox Chemicals Dashboard.https://comptox.epa.gov/dashboard/
DTXSID2020894	90-94-8	Michler's ketone	3.87	PhysPropNCCT	2.372	0.2052	2.263	0.1968	1.409	0.2587	2.057	0.4682			NA
DTXSID4034497	125116-23-6	Metconazole	3.85	PhysPropNCCT	2.289	0.3263	2.164	0.3368	2.291	0.3125	2.247	0.3249			NA
DTXSID7034250	470-90-6	Chlorfenvinphos	3.81	PhysPropNCCT	2.967	0.3701	2.748	0.441	2.886	0.315	2.867	0.3831			3.35889	silicone sheet	pH=7.2	Martin et al. 2016	4.2	silicone rubber sheet	no pH reported	Ahrens et al., 2015	3.82	silicone rubber rod	pH=7.9 and 8.6	Martin et al. 2018	3.7	silicone rubber rod	pH=7.9 and 8.6	Martin et al. 2018
DTXSID7042352	13457-18-6	Pyrazophos	3.8	PhysPropNCCT	3.367	0.2533	3.422	0.2662	3.138	0.3862	3.35	0.2926			NA
DTXSID50869644	120067-83-6	Fipronil sulfide	3.76	OPERA	2.477	0.1889	2.459	0.1884	2.375	0.1729	2.436	0.1858			NA
DTXSID00861815	142-54-1	Lauric isopropanolamide	3.75	OPERA	3.188	0.4032	3.329	0.5252	3.181	0.4154	3.231	0.444			NA
DTXSID5021758	78-51-3	Tri(butoxyethyl) phosphate	3.75	PhysPropNCCT	3.831	0.2759	3.657	0.5278	3.849	0.6097	3.793	0.4754			NA
DTXSID3024235	85509-19-9	Flusilazole	3.7	PhysPropNCCT	3.177	0.2343	3.134	0.2281	3.089	0.292	3.133	0.2495			NA
DTXSID9032113	107534-96-3	Tebuconazole	3.7	PhysPropNCCT	2.463	0.3117	2.401	0.279	2.388	0.3548	2.416	0.313			2.95	silicone rubber rod	pH=7.9 and 8.6	Martin et al. 2018	2.77	silicone rubber rod	pH=7.9 and 8.6	Martin et al. 2018
DTXSID10363092	139520-94-8	N-propyl-N-[2-(2,4,6-trichlorophenoxy)ethyl]-Urea (Prochloraz-desimidazole-amino, Prochloraz BTS44596)	3.58	Comptox, average predictions of OPERA and ACD	2.492	0.1747	2.482	0.1257			2.487	0.1482			NA
DTXSID9047542	117428-22-5	Picoxystrobin	3.56	PP-LFER	3.213	0.1732	3.201	0.2221	3.155	0.19	3.19	0.1933			NA
DTXSID0043719	205650-65-3	Fipronil desulfinyl	3.55	OPERA	1.946	0.169	1.927	0.2055	1.883	0.2699	1.919	0.2161			NA
DTXSID3020336	637-07-0	Clofibrate	3.45	OPERA	1.764	0.2059	1.684	0.2026	1.69	0.3216	1.711	0.2469			NA
DTXSID6074750	120068-36-2	Fipronil Sulfone	3.45	OPERA	2.417	0.3059	2.376	0.3028	2.192	0.174	2.329	0.2817			NA
DTXSID1040372	133855-98-8	Epoxiconazole	3.44	PhysPropNCCT	0.9831	0.5957	0.88	0.5987	0.8792	0.6494	0.9141	0.6007			NA
DTXSID2020420	23950-58-5	Propyzamide	3.43	PhysPropNCCT	1.447	0.2422	1.441	0.2337	1.617	0.4422	1.495	0.3138			NA
DTXSID5025491	120-40-1	Lauryl diethanolamide	3.42	OPERA	2.742	0.3918	2.767	0.3971	2.749	0.6429	2.753	0.4904			NA
DTXSID3041619	71626-11-4	Benalaxyl	3.4	PhysPropNCCT	2.928	0.1756	2.898	0.2098	2.849	0.2685	2.893	0.2176			NA
DTXSID5037498	2642-71-9	Ethyl azinphos	3.4	PhysPropNCCT	2.634	0.208	2.586	0.1793			2.61	0.1922			NA
DTXSID9024986	80-07-9	Bis(4-chlorophenyl)sulfone	3.31	OPERA	2.579	0.2012	2.592	0.1361	2.517	0.2133	2.563	0.1802			NA
DTXSID6032647	21564-17-0	2-(Thiocyanomethylthio)benzothiazole	3.3	PhysPropNCCT	1.914	0.1658	1.821	0.1727			1.857	0.1716			NA
DTXSID4057928	106700-29-2	Pethoxamid	3.29	OPERA	2.363	0.2675	2.313	0.2789	2.342	0.3401	2.339	0.2924			NA
DTXSID4027608	5915-41-3	Terbuthylazine	3.21	PhysPropNCCT	2.301	0.2817	2.198	0.261	2.255	0.3211	2.253	0.2863			2.52179	PDMS sheet	pH=7	Wille et al., 2011	3.6	silicone rubber sheet	no pH reported	Ahrens et al., 2015
DTXSID2032552	142459-58-3	Flufenacet	3.2	PhysPropNCCT	2.581	0.2851	2.48	0.2707	2.476	0.4054	2.512	0.3232			NA
DTXSID2024163	330-55-2	Linuron	3.2	PhysPropNCCT	1.838	0.3121	1.751	0.3329	1.715	0.3821	1.768	0.3407			3.1	silicone rubber sheet	no pH reported	Ahrens et al., 2015
DTXSID4022448	51218-45-2	Metolachlor	3.13	PhysPropNCCT	2.373	0.2833	2.314	0.2799	2.325	0.333	2.338	0.2955			2.81757	PDMS	pH=7.8	Neale et al. 2011	3.40394	PDMS sheet	pH=7	Wille et al., 2011	3.4	silicone rubber sheet	no pH reported	Ahrens et al., 2015	3.17	silicone rubber rod	pH=7.9 and 8.6	Martin et al. 2018	3.14	silicone rubber rod	pH=7.9 and 8.6	Martin et al. 2018
DTXSID8023848	34256-82-1	Acetochlor	3.03	PhysPropNCCT	2.118	0.2889	2.098	0.3082	2.096	0.3126	2.104	0.298			3.27	silicone rubber rod	pH=7.9 and 8.6	Martin et al., 2018
DTXSID3020625	98319-26-7	Finasteride	3.03	PhysPropNCCT	2.64	0.2459	2.691	0.3076	2.582	0.4323	2.638	0.3342			NA
DTXSID6034392	188425-85-6	Boscalid	2.96	PhysPropNCCT	2.007	0.3296	1.992	0.3554	1.971	0.3805	1.991	0.3485			NA
DTXSID6040664	483-63-6	Crotamiton	2.92	OPERA	2.104	0.2991	2.038	0.3147	2.025	0.3538	2.056	0.3192			NA
DTXSID0032601	94361-06-5	Cyproconazole	2.9	PhysPropNCCT	2.192	0.3507	2.098	0.2457	2.182	0.3326	2.16	0.3132			NA
DTXSID1042077	34123-59-6	Isoproturon	2.87	PhysPropNCCT	1.519	0.314	1.468	0.3104	1.545	0.3104	1.509	0.3066			2.6	silicone rubber sheet	no pH reported	Ahrens et al., 2015
DTXSID9022607	120511-73-1	Anastrozole	2.84	OPERA	2.047	0.2984	1.994	0.3715	2.025	0.4441	2.022	0.3696			NA
DTXSID2022121	791-28-6	Triphenylphosphine oxide	2.83	PhysPropNCCT	2.588	0.2376	2.511	0.262	2.589	0.2927	2.562	0.2624			NA
DTXSID3021805	94-62-2	Piperine	2.72	OPERA	3.24	0.2789	3.109	0.2888	3.066	0.3419	3.135	0.308			NA
DTXSID6041688	41483-43-6	Bupirimate	2.7	PhysPropNCCT	2.235	0.3261	3.298	0.3412	3.171	0.3371	2.853	0.5955			NA
DTXSID0020446	330-54-1	Diuron	2.68	PhysPropNCCT	1.406	0.2629	1.371	0.2565	1.462	0.2507	1.409	0.2538			2.14082	PDMS sheet	pH=7	Wille et al., 2011	2.13	silicone rubber rod	pH=7.9 and 8.6	Martin et al. 2018	2.22	silicone rubber rod	pH=7.9 and 8.6	Martin et al. 2018
DTXSID6022848	113665-84-2	Clopidogrel	2.66	OPERA	1.25	0.3993	-0.5267	0.273			0.9169	0.8065			NA
DTXSID2041468	2327-02-8	3,4-Dichlorophenylurea	2.65	PhysPropNCCT	0.5975	0.2332	0.6543	0.3101	0.6515	0.3155	0.6359	0.2841			NA
DTXSID9020112	1912-24-9	Atrazine	2.61	PhysPropNCCT	1.551	0.2892	1.508	0.3133	1.561	0.3088	1.539	0.2988			2.9	silicone rubber sheet	no pH reported	Ahrens et al., 2015
DTXSID0032520	131860-33-8	Azoxystrobin	2.5	PhysPropNCCT	2.236	0.3229	2.252	0.2957	2.311	0.3876	2.265	0.3297			2.04139	silicone sheet	pH=7.2	Martin et al. 2016	3.7	silicone rubber sheet	no pH reported	Ahrens et al., 2015	2.87	silicone rubber rod	pH=7.9 and 8.6	Martin et al. 2018	2.66	silicone rubber rod	pH=7.9 and 8.6	Martin et al. 2018
DTXSID1032355	81777-89-1	Clomazone	2.5	PhysPropNCCT	1.795	0.3148	1.784	0.4165	1.75	0.3743	1.777	0.3648			NA
DTXSID1025805	26530-20-1	2-Octyl-4-isothiazolin-3-one	2.45	PhysPropNCCT	3.047	0.2748	2.926	0.2144	2.893	0.3275	2.956	0.274			NA
DTXSID4022731	298-46-4	Carbamazepine	2.45	PhysPropNCCT	1.225	0.24	1.222	0.2118	1.269	0.234	1.238	0.2242			1.33445	silicone rod	pH=6.04	Paschke et al. 2007	1.49094	PDMS sheet	pH=7	Wille et al., 2011
DTXSID0034227	119515-38-7	Icaridin	2.34	OPERA	1.48	0.3544	1.615	0.4209	1.497	0.6236	1.533	0.4702			NA
DTXSID50865484	29331-92-8	10,11-Dihydro-10-hydroxycarbamazepine	2.26	PP-LFER	0.005556	0.441	-0.2088	0.4113	-0.07875	0.4468	-0.09	0.4249			NA
DTXSID4024274	1918-16-7	Propachlor	2.18	PhysPropNCCT	1.407	0.3284	1.225	0.1994	1.32	0.3269	1.312	0.2882			NA
DTXSID2021995	134-62-3	DEET	2.18	PhysPropNCCT	1.611	0.2865	1.592	0.3894	1.633	0.3075	1.611	0.3267			NA
DTXSID4021268	122-34-9	Simazine	2.18	PhysPropNCCT	1.141	0.2757	1.047	0.2382	1.118	0.2488	1.1	0.2521			2.09	silicone rubber rod	pH=7.9 and 8.6	Martin et al. 2018	2.16	silicone rubber rod	pH=7.9 and 8.6	Martin et al. 2018
DTXSID4032376	87674-68-8	Dimethenamid	2.15	PhysPropNCCT	1.74	0.3805	1.697	0.4172	1.701	0.4671	1.712	0.4162			NA
DTXSID4058156	67129-08-2	Metazachlor	2.13	PhysPropNCCT	1.734	0.3246	1.696	0.3154	1.679	0.3894	1.703	0.3371			NA
DTXSID80184211	30125-63-4	Desethylterbutylazine	1.94	PhysPropNCCT	1.314	0.2118	1.264	0.2792	1.309	0.3008	1.296	0.2578			NA
DTXSID40215070	64744-50-9	Gabapentin-lactam	1.91	OPERA	1.311	0.328	1.249	0.2462	1.271	0.2525	1.277	0.2732			NA
DTXSID6023529	479-92-5	Propyphenazone	1.91	PhysPropNCCT	1.579	0.3381	1.554	0.3123	1.65	0.3076	1.593	0.3159			NA
DTXSID4024145	51235-04-2	Hexazinone	1.85	PhysPropNCCT	1.515	0.1906	1.422	0.3049	1.503	0.3132	1.478	0.2743			NA
DTXSID3057981	149961-52-4	Dimoxystrobin	1.84	OPERA	2.432	0.2511	2.361	0.2476	2.397	0.331	2.396	0.2764			NA
DTXSID6024175	57837-19-1	Metalaxyl	1.65	PhysPropNCCT	1.687	0.3954	1.68	0.4264	1.792	0.3836	1.715	0.3979			NA
DTXSID5037494	6190-65-4	Deethylatrazine	1.51	PhysPropNCCT	0.418	0.159	0.4125	0.2193	0.411	0.2441	0.4139	0.2019			NA
DTXSID5021411	115-96-8	Tris(2-chloroethyl) phosphate	1.44	PhysPropNCCT	1.325	0.3358	1.212	0.4359	1.323	0.421	1.288	0.3925			NA
DTXSID201017812	1242182-77-9	Metazachlor BH 479-11	1.39	average of predictions by OPERA and ACD	0.5745	0.3233	0.5892	0.2301	0.6192	0.176	0.5949	0.2413			NA
DTXSID0034300	135410-20-7	Acetamiprid	1.2	OPERA	1.061	0.1787	1.049	0.1998			1.055	0.1855			NA
DTXSID0037495	1007-28-9	Deisopropylatrazine	1.15	PhysPropNCCT	0.21	0.107	0.2883	0.1162	0.09	0.1043	0.1961	0.1326			0.6	silicone rubber sheet	no pH reported	Ahrens et al., 2015
DTXSID1037563	120868-66-8	Imidacloprid-urea	1.1	OPERA			1.277	0.4977	1.451	0.6003	1.372	0.5545			NA
DTXSID7037551	101-42-8	Fenuron	0.98	PhysPropNCCT	0.45	0.3034	0.473	0.2774	0.443	0.2273	0.4555	0.2604			NA
DTXSID7020479	60-51-5	Dimethoate	0.78	PhysPropNCCT	0.141	0.1643	0.1513	0.21			0.1456	0.1802			-0.346787	PDMS sheet	pH=7	Wille et al., 2011	1.1	silicone rubber sheet	no pH reported	Ahrens et al., 2015
DTXSID5061902	1709-59-7	4-Amino-N,N-dimethylbenzenesulfonamide	0.67	PhysPropNCCT	-0.06167	0.175	-0.02167	0.194	0.01333	0.1922	-0.02333	0.1787			NA
DTXSID5032442	138261-41-3	Imidacloprid	0.57	PhysPropNCCT	1.693	1.101	1.834	1.267	2.478	0.9628	2.012	1.095			NA
DTXSID3020627	86386-73-4	Fluconazole	0.5	PhysPropNCCT	0.5333	0.2499	0.5792	0.2014	0.66	0.2657	0.5927	0.2406			NA
DTXSID6021117	60-80-0	Phenazone	0.38	PhysPropNCCT			0.7973	0.2275	0.8864	0.2269	0.8403	0.2277			NA
DTXSID00167107	1613-37-2	Quinoline 1-oxide	0.36	PhysPropNCCT	1.066	0.1698	1.11	0.1926	1.203	0.1832	1.126	0.1862			NA
DTXSID7023437	6493-05-6	Pentoxifylline	0.29	PhysPropNCCT	1.071	0.3157	1.119	0.2338	1.161	0.2	1.117	0.2505			NA
DTXSID3025885	7206-76-0	2-Phenyl-2-ethylmalondiamide	0.13	PhysPropNCCT	-0.586	0.05941	-0.585	0.09975	-0.5033	0.08981	-0.5565	0.09027			NA
DTXSID0020232	58-08-2	Caffeine	-0.07	PhysPropNCCT	0.6557	0.3117	0.6814	0.3139	0.7486	0.2992	0.6952	0.2952			NA
DTXSID2034962	153719-23-4	Thiamethoxam	-0.14	OPERA	-0.485	0.1344	-0.5667	0.199			-0.5463	0.1797			NA
DTXSID10241720	950-81-2	4-Formyl-antipyrine	-0.24	Life Chemicals	-0.2614	0.2416	-0.1813	0.2024	-0.1629	0.249	-0.2009	0.2234			NA
DTXSID7044396	143-24-8	Tetraglyme	-0.29	OPERA	0.372	0.1868	0.424	0.2266	0.53	0.1737	0.442	0.2015			NA
DTXSID	CASRN	Chemical name	logKow	Reference	logDPDMS/w (pH3)	stdev logDPDMS/w (pH3)	logDPDMS/w (pH7.4)	stdev logDPDMS/w (pH7.4)	logDPDMS/w (pH11.5)	stdev logDPDMS/w (pH11.5)	logKPDMS/w (neutral species)	lower 95% CL logKPDMS/w (neutral species)	upper 95% CL logKPDMS/w (neutral species)		logKPDMS/w reported in literature	passive sampler type	pH information	reference	logKPDMS/w reported in literature	passive sampler type	pH information	reference	logKPDMS/w reported in literature	passive sampler type	pH information	reference	logKPDMS/w reported in literature	passive sampler type	pH information	reference	logKPDMS/w reported in literature	passive sampler type	pH information	reference
Monoprotic acids											(extrapolated with eq. 5)
DTXSID4040767	1154-59-2	Tetrachlorosalicylanilide	5.07	OPERA	3.687	0.3981	1.307	0.9497	-0.805	0.0495	3.88326	3.817	3.97481		NA
DTXSID7023227	114798-26-4	Losartan	5.06	PP-LFER	0.8893	0.3191	-0.01	0.3439	-0.67	0.1556	1.06819	1.00836	1.16127		NA
DTXSID5032498	3380-34-5	Triclosan	4.76	PhysPropNCCT	2.984	0.1455	2.902	0.1798	1.029	0.3165	3.00903	2.98793	3.03816		3.89	silicone rubber sheet	no pH reported	Smedes et al. 2018	3.02	silicone rubber sheet	no pH reported	Pintado‐Herrera et al. 2016
DTXSID6022923	15307-86-5	Diclofenac	4.51	PhysPropNCCT	1.75	0.1969	-0.645	0.1909	-0.86	0	1.8667	1.83253	1.92468		3.09864	silicone rod	pH=6.04	Paschke et al. 2007	0.380211	PDMS sheet	pH=7	Wille et al., 2011
DTXSID7032393	72490-01-8	Fenoxycarb	4.3	PhysPropNCCT	3.077	0.2924	2.994	0.2403	2.967	0.3328	3.1209	3.08363	3.17157		NA
DTXSID9046029	154598-52-4	Efavirenz	4.11	OPERA	2.835	0.1436	2.884	0.1973			2.89873	2.86427	2.95087		NA
DTXSID3029869	41859-67-0	Bezafibrate	4.07	PP-LFER	1.054	0.2611	-0.64	0.1273			1.31133	1.27224	1.37894		-1.39794	PDMS sheet	pH=7	Wille et al., 2011
DTXSID4026212	609-19-8	3,4,5-Trichlorophenol	4.01	PhysPropNCCT	1.344	0.1275	1.19	0.1866	-0.815	0.08361	1.36324	1.33486	1.40406		NA
DTXSID1024049	35367-38-5	Diflubenzuron	3.88	PhysPropNCCT	2.319	0.175	2.205	0.2187			2.72665	2.63379	2.84883		NA
DTXSID5020154	120-32-1	Chlorophene	3.6	PhysPropNCCT	2.19	0.1294	2.162	0.1561	1.51	0.2307	2.2033	2.18322	2.23142		NA
DTXSID3020207	88-85-7	Dinoseb	3.56	PhysPropNCCT	2.893	0.4004	0.2091	0.5964	1.123	0.9281	3.13799	3.04885	3.25212		NA
DTXSID10891507	1185255-09-7	Azoxystrobin acid	3.47	OPERA	1.162	0.3381	-0.4633	0.4044	-0.695	0.07778	1.35468	1.30445	1.4361		NA
DTXSID7032004	13311-84-7	Flutamide	3.35	PhysPropNCCT	1.476	0.2372	1.423	0.2787			1.52504	1.48451	1.58401		NA
DTXSID9042093	2164-08-1	Lenacil	3.22	PP-LFER	1.506	0.2436	1.456	0.2583	1.379	0.2807	1.5738	1.54347	1.61528		NA
DTXSID6020771	22071-15-4	Ketoprofen	3.12	PhysPropNCCT	1.271	0.3051					1.4257	1.35787	1.54345		-0.537602	PDMS sheet	pH=7	Wille et al., 2011
DTXSID3044338	120983-64-4	Prothioconazole-desthio	3.08	OPERA	2.312	0.2388	2.237	0.227	2.265	0.2994	2.34439	2.31481	2.38463		3.6	silicone rubber sheet	no pH reported	Ahrens et al., 2015
DTXSID8022111	709-98-8	Propanil	3.07	PhysPropNCCT	1.484	0.2685	1.466	0.3875	1.501	0.3697	1.62859	1.57339	1.70004		NA
DTXSID3022162	1689-84-5	Bromoxynil	2.95	ACD	0.5142	0.2309					0.627775	0.575002	0.733028		NA
DTXSID1021871	106-48-9	4-Chlorophenol	2.39	PhysPropNCCT	0.02333	0.2858					0.0845763	0.0278341	0.255201		NA
DTXSID70278754	6292-59-7	4-tert-Butylbenzenesulfonamide	2.39	OPERA	1.11	0.3938	1.067	0.3876	1.073	0.4431	1.28511	1.22043	1.37237		NA
DTXSID9020247	63-25-2	Carbaryl	2.36	PhysPropNCCT	1.049	0.236					1.10619	1.05806	1.2036		1.09	PDMS sheet	pH=3.0	Kwon et al. 2007
DTXSID8060371	578-95-0	9(10H)-Acridinone	2.19	OPERA	1.351	0.2121	1.251	0.3045	1.334	0.2961	1.40569	1.37057	1.4539		NA
DTXSID0028038	55406-53-6	3-Iodopropynyl butylcarbamate	2.09	OPERA	1.376	0.2069	1.298	0.1865			1.37767	1.34224	1.42857		NA
DTXSID8042139	2635-10-1	Methiocarb sulfoxide	1.18	Comptox, average of predictions by OPERA, EPISUITE and ACD	-0.1433	0.1534	-0.03875	0.2525	-0.2438	0.2536	0.00259798	-0.0458398	0.0803418		NA
DTXSID7027540	3622-84-2	N-Butylbenzenesulfonamide	2	OPERA	1.11	0.3938	1.067	0.3876	1.073	0.4431	1.28511	1.22043	1.37237		NA
DTXSID7041756	16118-49-3	Carbetamide	1.9	OPERA	0.635	0.303	0.5527	0.3206	0.7717	0.4356	-0.075514	-0.125213	-0.00442433		NA
DTXSID6061315	934-34-9	2-Hydroxybenzothiazole	1.78	PhysPropNCCT, Life Chemicals	0.7818	0.4599	0.455	0.3557	-0.386	0.3349	1.02898	0.898037	1.19278		NA
DTXSID9032327	22781-23-3	Bendiocarb	1.7	PhysPropNCCT	0.8492	0.2409					0.910304	0.851944	1.00763		NA
DTXSID5052416	1077-56-1	N Ethyl o toluenesulfonamide	1.63	OPERA	0.51	0.3147	0.4188	0.2647	0.4886	0.2548	0.593618	0.571113	0.631501		NA
DTXSID1023607	122-11-2	Sulfadimethoxine	1.63	PhysPropNCCT	0.008571	0.298					0.102777	0.0116095	0.319487		NA
DTXSID5045623	42835-25-6	Flumequine	1.6	PhysPropNCCT	1.122	0.2068	0.6177	0.1709			1.1685	1.13477	1.22105		NA
DTXSID0047450	94-97-3	5-Chlorobenzotriazole	1.53	OPERA	0.7386	0.4524	0.79	0.6247	0.065	0.9067	1.14364	1.02103	1.2902		NA
DTXSID6020147	95-14-7	1H-Benzotriazole	1.44	PhysPropNCCT	0.055	0.1957	0.06625	0.2561			0.126781	0.0840435	0.208944		NA
DTXSID30190084	366-77-8	4-Fluorobenzoylpropionic acid	1.43	OPERA	-0.02167	0.2635					0.0546131	-0.00628796	0.234767		NA
DTXSID1038743	136-85-6	5-Methyl-1H-benzotriazole	0.93	OPERA	0.336	0.1299	0.308	0.1817	-0.64	0.1726	0.361917	0.33455	0.407326		NA
DTXSID7023510	125-33-7	Primidone	0.91	PhysPropNCCT	1.032	0.1531					1.05652	1.02152	1.13046		NA
DTXSID0040701	77-93-0	Triethylcitrate	0.51	OPERA	1.101	0.8896	1.143	0.621			0.945469	0.86705	1.06019		NA
DTXSID30891504	35079-97-1	10,11-Dihydro-10,11-dihydroxycarbamazepine	0.3	OPERA	-0.08	0.5911	-0.44	0.3536	-0.57	0.396	0.0704073	-0.0839731	0.35391		NA
Monoprotic bases
DTXSID1034212	118134-30-8	Spiroxamine	6.05	PP-LFER	1.02	0.3621	3.462	0.3203	3.717	0.2445	3.74492	3.708	3.79877		4.69344	silicone sheet	pH=7.2	Martin et al. 2016	4.8	silicone rubber sheet	no pH reported	Ahrens et al., 2015	4.3	silicone rubber rod	pH=7.9 and 8.6	Martin et al. 2018
DTXSID80197568	486-84-0	Harman	3.1	PhysPropNCCT	0.47	0.1353	2.137	0.2826	2.593	0.1845	2.51441	2.46717	2.59742		NA
DTXSID80179147	244-69-9	gamma-Carboline	2.46	PhysPropNCCT	-0.445	0.1034	2.315	0.2287	2.443	0.279	2.45834	2.41842	2.51534		NA
DTXSID6023319	22916-47-8	Miconazole	5.93	ACD	2.616	0.21	4.581	0.1437	4.53	0.09359	4.59888	4.57607	4.63592		NA
DTXSID4034601	67564-91-4	Fenpropimorph	4.93	PhysPropNCCT	0.5117	0.3595	3.457	0.4037	3.513	0.2919	3.70783	3.64778	3.79147		NA
DTXSID7029871	23593-75-1	Clotrimazole	4.8	OPERA	2.324	0.2696	4.388	0.2517	4.335	0.2122	4.47119	4.43862	4.51805		NA
DTXSID9045631	60628-96-8	Bifonazol	4.77	PhysPropNCCT	2.122	0.2395	4.209	0.1345	4.169	0.1358	4.28106	4.25129	4.32474		NA
DTXSID2034881	124495-18-7	Quinoxyfen	4.66	PhysPropNCCT	3.501	0.2561	4.115	0.4449	4.185	0.2759	4.11076	4.05319	4.18932		2.8	silicone rubber sheet	no pH reported	Ahrens et al., 2015
DTXSID4024270	67747-09-5	Prochloraz	4.1	PhysPropNCCT	2.742	0.274	3.404	0.2502			3.47144	3.43565	3.52745		3.8	silicone rubber sheet	no pH reported	Ahrens et al., 2015
DTXSID1032359	121552-61-2	Cyprodinil	4	PhysPropNCCT	2.113	0.3429	2.927	0.2816	2.906	0.3293	3.03141	2.98452	3.09443		2.8	silicone rubber sheet	no pH reported	Ahrens et al., 2015
DTXSID3024318	886-50-0	Terbutryn	3.74	PhysPropNCCT	2.037	0.2235	2.834	0.1625	2.763	0.2214	2.83847	2.81788	2.86715		2.66	PDMS sheet	pH=3.0	Kwon et al. 2007	3.35295	PDMS	pH=7.8	Neale et al. 2011	4.56	PDMS fiber	no pH reported	Zambonin et al. 2000	3.7	silicone rubber sheet	no pH reported	Ahrens et al., 2015
DTXSID5058228	96525-23-4	Flurtamone	3.74	OPERA	1.585	0.3026	1.613	0.2701	1.648	0.3927	1.84311	1.75355	1.94851		3.1	silicone rubber sheet	no pH reported	Ahrens et al., 2015
DTXSID30196066	442-51-3	Harmine	3.56	PhysPropNCCT	-0.2133	0.6109	2.496	0.2163	2.991	0.2664	3.06707	3.03546	3.11126		NA
DTXSID8059766	260-94-6	Acridine	3.4	PhysPropNCCT	0.945	0.3579	2.315	0.2538	2.167	0.2777	2.36586	2.30044	2.44815		3.17	PDMS sheet	no pH reported	Sprunger et al. 2007
DTXSID50891506	28291-75-0	N-Cyclohexyl-2-benzothiazole-amine	3.39	OPERA	2.092	0.3447	3.079	0.183	3.04	0.2238	3.10517	3.08071	3.13942		NA
DTXSID3032416	28159-98-0	Irgarol	3.38	PP-LFER	2.006	0.305	2.689	0.2715	2.624	0.3648	2.77967	2.73307	2.84264		3.6	silicone rubber sheet	no pH reported	Pintado‐Herrera et al. 2016	3.50352	PDMS	pH=7.8	Neale et al. 2011	3.1	silicone rubber sheet	no pH reported	Ahrens et al., 2015
DTXSID6032647	21564-17-0	2-(Thiocyanomethylthio)benzothiazole	3.3	PhysPropNCCT	1.914	0.1658	1.821	0.1727			1.89198	1.86545	1.94059		NA
DTXSID2021070	244-63-3	Norharman	3.17	PhysPropNCCT	1.471	0.244	2.208	0.2126	2.227	0.2345	2.35295	2.31025	2.40855		NA
DTXSID1023869	834-12-8	Ametryn	2.98	PhysPropNCCT	1.594	0.3238	2.201	0.2947	2.209	0.3452	2.34163	2.34162	2.34164		4.33	PDMS fiber	no pH reported	Zambonin et al. 2000
DTXSID2044763	10287-53-3	Ethyl 4-(dimethylamino) benzoate	2.98	OPERA	2.216	0.2676	2.266	0.2353	2.184	0.2959	2.31513	2.2807	2.3619		NA
DTXSID8023393	99614-02-5	Ondansetron	2.95	OPERA	-0.92	0.04243	1.409	0.3987	2.124	0.2622	2.20276	2.16573	2.25572		NA
DTXSID4020406	439-14-5	Diazepam	2.82	PhysPropNCCT	1.947	0.446	2.153	0.2547	2.223	0.2911	2.3166	2.25508	2.39532		NA
DTXSID9025035	91-44-1	7-Diethylamino-4-methylcoumarin	2.81	OPERA	2.535	0.2415	2.797	0.2518	2.809	0.3306	2.91265	2.86827	2.97295		NA
DTXSID8037596	1014-70-6	Simetryn	2.8	PhysPropNCCT	1.35	0.3565	1.813	0.2629	1.807	0.292	1.89889	1.86455	1.94536		NA
DTXSID90858931	27203-92-5	Tramadol	2.51	PhysProp			-0.2125	0.4102	1.5	0.5417	1.78774	1.6796	2.01267		NA
DTXSID0021337	148-79-8	Thiabendazole	2.47	PhysPropNCCT	0.5417	0.2162	1.69	0.3626	1.693	0.4093	1.85509	1.80378	1.92242		NA
DTXSID8022117	768-94-5	Amantadine	2.44	PhysPropNCCT			0.2422	0.2704	2.409	0.317	2.91577	2.85397	3.0128		NA
DTXSID1045166	137-58-6	Lidocaine	2.44	PhysPropNCCT			0.327	0.4007	0.9075	0.2775	0.984437	0.942627	1.0528		NA
DTXSID3037628	105650-23-5	2-Amino-1methyl-6-phenylimidazo [4,5-b]pyridine	2.23	PhysPropNCCT	-0.83	0	0.5083	0.3124	0.3692	0.1073	0.515344	0.460375	0.59878		NA
DTXSID8023187	6740-88-1	Ketamine	2.19	OPERA	-0.62	0.2486	1.989	0.4045	2.26	0.4189	2.41631	2.36461	2.48749		NA
DTXSID90891505	4225-26-7	2(4-morpholinyl)benzothiazole	2.09	OPERA	1.704	0.3252	1.897	0.2939	1.881	0.3934	2.02898	1.98245	2.08959		NA
DTXSID1067417	28821-18-3	2H-1-Benzopyran-2-one, 7-(ethylamino)-4-methyl-	1.91	OPERA	1.914	0.3057	1.863	0.3154	1.825	0.4228	2.01452	1.95756	2.08659		NA
DTXSID2023309	51384-51-1	Metoprolol	1.88	PhysPropNCCT	0.28	0.2546	-0.003333	0.4625			not stable when neutral				NA
DTXSID8021804	94-09-7	Benzocain	1.86	PhysPropNCCT	0.4988	0.2892	0.4322	0.3398	0.4489	0.2107	0.55461	0.507896	0.626308		NA
DTXSID1032569	23103-98-2	Pirimicarb	1.7	PhysPropNCCT	0.7075	0.2834	1.662	0.2624	1.672	0.3441	1.75595	1.72319	1.80101		2.55194	PDMS sheet	pH=7	Wille et al., 2011	2.9	silicone rubber sheet	no pH reported	Ahrens et al., 2015
DTXSID6022846	4205-90-7	Clonidine	1.59	PhysPropNCCT	0.07	0.7637	1.56	0.6607			2.61836	2.50217	2.78854		NA
DTXSID6024204	21087-64-9	Metribuzin	1.54	PhysPropNCCTLife Chemicals	0.649	0.3331	0.496	0.2504	0.52	0.3535	0.720077	0.595288	0.87284		1.9	silicone rubber sheet	no pH reported	Ahrens et al., 2015
DTXSID40885333	26093-31-2	7-Amino-4-methylcoumarin	1.23	OPERA	0.7917	0.2375	0.8008	0.2565	0.8475	0.2474	0.913602	0.86432	0.982724		NA
DTXSID60583566	676228-91-4	Thiacloprid amide	1.17	OPERA	0.2411	0.1397	0.3692	0.1748	0.4142	0.1463	0.482159	0.444571	0.537677		NA
DTXSID1020801	77500-04-0	2-Amino-3,8-dimethylimidazo-[4,5-f]quinoxaline (MeIQx)	1.01	PhysPropNCCT	2.45		0.49	0.9749	0.006667	0.3646	0.277151	0.171438	0.473999		NA
DTXSID3023712	738-70-5	Trimethoprim	0.91	PhysPropNCCT			0.4522	0.332	0.7483	0.1792	0.773128	0.735781	0.835911		-0.167491	PDMS sheet	pH=7	Wille et al., 2011
DTXSID2022628	29122-68-7	Atenolol	0.16	PhysPropNCCT	0.31	0.8432	1.07	0			not stable when neutral				-1.39794	PDMS sheet	pH=7	Wille et al., 2011
Diprotic acids
DTXSID1026081	79-94-7	Tetrabromobisphenol A	6.66	OPERA	4.46		2.944	0.739							4.15	silicone rubber sheet	no pH reported	Smedes et al. 2018
DTXSID90165596	15435-29-7	Bromochlorophen	5.83	OPERA	3.724	0.4291	2.256	0.8475	0.555	0.7396					NA
DTXSID6021824	97-23-4	Dichlorophen	4.26	PhysPropNCCT	1.865	0.3386	1.709	0.4283	-0.28	0.1037					NA
DTXSID9022310	486-66-8	Daidzein	3.24	OPERA	-0.35	0.2274	-0.7267	0.1739							NA
DTXSID70746827	1217465-10-5	N-(2-Ethyl-6-methylphenyl)-N-oxalo-L-alanine (Metolachlor CGA 357704)	1.84	average of predictions by OPERA and ACD	1.878	0.2663	3.06	0.3631	3.008	0.4058					NA
DTXSID3022409	80-09-1	Bisphenol S	-0.1	OPERA	-0.6375	0.439	-0.96	0							NA
Diprotic bases
DTXSID7029879	65277-42-1	Ketoconazole	4.35	PhysPropNCCT	0.4983	0.6097	2.9	0.3896	2.559	0.3673					NA
Acid and base
DTXSID3037129	111025-46-8	Pioglitazone	3.44	OPERA	0.7792	0.3749	2.087	0.3909	-0.02556	0.3341					NA
DTXSID2023191	36894-69-6	Labetalol	3.09	PhysPropNCCT	-0.855	0.1202	-0.2383	0.452							NA
DTXSID4040682	31431-39-7	Mebendazole	2.83	PhysPropNCCT	1.465	0.2476	1.732	0.2228	1.506	0.2948					NA
DTXSID4024729	10605-21-7	Carbendazim	1.52	PhysPropNCCT	0.02	0.1165	0.9923	0.2366	0.935	0.2691					0.531479	silicone sheet	pH=7.2	Martin et al. 2016	1.41	silicone rubber rod	pH=7.9 and 8.6	Martin et al. 2018	1.31	silicone rubber rod	pH=7.9 and 8.6	Martin et al. 2018
DTXSID1024465	934-32-7	2-Aminobenzimidazole	0.91	PhysPropNCCT			-0.58	0.1055	-0.51	0.2213					NA
DTXSID1042364	90717-03-6	Quinmerac	0.78	PhysPropNCCT	-0.11	0.2217									NA
DTXSID2034465	210880-92-5	Clothianidin	0.7	PhysPropNCCT	-0.38	0.1164	-0.3967	0.1385							NA
Multiprotic substances
DTXSID8023214	51-48-9	Levothyroxine, L-Thyroxine	4.63	OPERA	0.632	0.7814	0.2933	0.8975							NA
DTXSID0022725	139481-59-7	Candesartan	3.15	ppLFER	1.102	0.4733									NA
DTXSID8023636	144701-48-4	Telmisartan	7.74	PP-LFER	1.742	0.4675	1.734	0.455	-0.3475	0.2966					NA

## Sheet: Table S6
Table S5.Relevant acidity constants pKa and the fractions of different species at pH 3, 7.4 and 11.5.
Data Sources:
Some acidity constants pKa were measured newly for this study (marked as "this study (Sirius T3)", details of the experiments in Table S4)
Additional acidity constants pKa were taken from the following literature references:
	Bouchard G, Carrupt PA, Testa B, Gobry V, Girault HH. 2002. Lipophilicity and solvation of anionic drugs. Chemistry-a European Journal 8:3478-3484. DOI: 10.1002/1521-3765(20020802)8:15<3478::aid-chem3478>3.0.co;2-u.
	Cessna AJ, Grover R. 1978. Spectrophotometric determination of dissociation constants of selected acidic herbicides. Journal of Agricultural and Food Chemistry 26:289-292. DOI: 10.1021/jf60215a024.
	Drillia P, Stamatelatou K, Lyberatos G. 2005. Fate and mobility of pharmaceuticals in solid matrices. Chemosphere 60:1034-1044. DOI: http://dx.doi.org/10.1016/j.chemosphere.2005.01.032.
	Hasegawa J, Fujita T, Hayashi Y, Iwamoto K, Watanabe J. 1984. pKa determination of verapamil by liquid liquid partition. J Pharm Sci 73:442-445. DOI: 10.1002/jps.2600730405.
	Huber MM, Canonica S, Park GY, Von Gunten U. 2003. Oxidation of pharmaceuticals during ozonation and advanced oxidation processes. Environ Sci Technol 37:1016-1024.
	Pemberton RM, Hart JP. 1999. Electrochemical behaviour of triclosan at a screen-printed carbon electrode and its voltammetric determination in toothpaste and mouthrinse products. Anal Chim Act 390:107-115. DOI: 10.1016/s0003-2670(99)00194-4.
	PPDB. 2007. Pesticide Properties DataBase, University of Hertfordshire, http://sitem.herts.ac.uk/aeru/ppdb/en/index.htm (accessed 10 October 2021).
	Vasskog T, Berger U, Samuelsen P-J, Kallenborn R, Jensen E. 2006. Selective serotonin reuptake inhibitors in sewage influents and effluents from Tromsø, Norway. Journal of Chromatography A 1115:187-195. DOI: http://dx.doi.org/10.1016/j.chroma.2006.02.091.
The remaining acidity constants were predicted by ACD pKa/GALAS. ACD pKa/GALAS was also run to confirm that neutral chemicals did not show any speciation; ACD (2015). Build 2726, Advanced Chemistry Development, Inc., Toronto, On, Canada, http://www.acdlabs.com.
DTXSID	CASRN	Chemical name	relevant pKa			Reference	pH=3.0				pH=7.4				pH=11.5
							alpha 1	alpha 2	alpha 3	alpha 4	alpha 1	alpha 2	alpha 3	alpha 4	alpha 1	alpha 2	alpha 3	alpha 4
Neutral chemicals							alpha 1 = neutral				alpha 1 = neutral				alpha 1 = neutral
DTXSID7024245	40487-42-1	Pendimethalin	-			ACD pKa/GALAS	1				1				1
DTXSID2029874	49562-28-9	Fenofibrate	-			ACD pKa/GALAS	1				1				1
DTXSID8047896	36861-47-9	4 Methylbenzylidene camphor	-			ACD pKa/GALAS	1				1				1
DTXSID9058238	65195-55-3	Avemectin B1A	-			ACD pKa/GALAS	1				1				1
DTXSID3024239	19666-30-9	Oxadiazone	-			ACD pKa/GALAS	1				1				1
DTXSID8035180	584-79-2	Allethrin	-			ACD pKa/GALAS	1				1				1
DTXSID1021166	51-03-6	Piperonyl butoxide	-			ACD pKa/GALAS	1				1				1
DTXSID1032690	173584-44-6	Indoxacarb	-			ACD pKa/GALAS	1				1				1
DTXSID3058119	52888-80-9	Prosulfocarb	-			ACD pKa/GALAS	1				1				1
DTXSID1044691	5495-84-1	2-Isopropylthioxanthone	-			ACD pKa/GALAS	1				1				1
DTXSID1021952	115-86-6	Triphenylphosphate	-			ACD pKa/GALAS	1				1				1
DTXSID4026214	101-20-2	Triclocarban	-			ACD pKa/GALAS	1				1				1
DTXSID4032580	141517-21-7	Trifloxystrobin	-			ACD pKa/GALAS	1				1				1
DTXSID4032372	119446-68-3	Difenoconazole	-			ACD pKa/GALAS	1				1				1
DTXSID1032640	95737-68-1	Pyriproxyfen	-			ACD pKa/GALAS	1				1				1
DTXSID4034609	120068-37-3	Fipronil	-			ACD pKa/GALAS	1				1				1
DTXSID8024159	82558-50-7	Isoxaben	-			ACD pKa/GALAS	1				1				1
DTXSID2020894	90-94-8	Michler's ketone	-			ACD pKa/GALAS	1				1				1
DTXSID4034497	125116-23-6	Metconazole	-			ACD pKa/GALAS	1				1				1
DTXSID7034250	470-90-6	Chlorfenvinphos	-			ACD pKa/GALAS	1				1				1
DTXSID7042352	13457-18-6	Pyrazophos	-			ACD pKa/GALAS	1				1				1
DTXSID50869644	120067-83-6	Fipronil sulfide	-			ACD pKa/GALAS	1				1				1
DTXSID00861815	142-54-1	Lauric isopropanolamide	-			ACD pKa/GALAS	1				1				1
DTXSID5021758	78-51-3	Tri(butoxyethyl) phosphate	-			ACD pKa/GALAS	1				1				1
DTXSID3024235	85509-19-9	Flusilazole	-			ACD pKa/GALAS	1				1				1
DTXSID9032113	107534-96-3	Tebuconazole	-			ACD pKa/GALAS	1				1				1
DTXSID10363092	139520-94-8	N-propyl-N-[2-(2,4,6-trichlorophenoxy)ethyl]-Urea (Prochloraz-desimidazole-amino, Prochloraz BTS44596)	-			ACD pKa/GALAS	1				1				1
DTXSID9047542	117428-22-5	Picoxystrobin	-			ACD pKa/GALAS	1				1				1
DTXSID0043719	205650-65-3	Fipronil desulfinyl	-			ACD pKa/GALAS	1				1				1
DTXSID3020336	637-07-0	Clofibrate	-			ACD pKa/GALAS	1				1				1
DTXSID6074750	120068-36-2	Fipronil Sulfone	-			ACD pKa/GALAS	1				1				1
DTXSID1040372	133855-98-8	Epoxiconazole	-			ACD pKa/GALAS	1				1				1
DTXSID2020420	23950-58-5	Propyzamide	-			ACD pKa/GALAS	1				1				1
DTXSID5025491	120-40-1	Lauryl diethanolamide	-			ACD pKa/GALAS	1				1				1
DTXSID3041619	71626-11-4	Benalaxyl	-			ACD pKa/GALAS	1				1				1
DTXSID5037498	2642-71-9	Ethyl azinphos	-			ACD pKa/GALAS	1				1				1
DTXSID9024986	80-07-9	Bis(4-chlorophenyl)sulfone	-			ACD pKa/GALAS	1				1				1
DTXSID6032647	21564-17-0	2-(Thiocyanomethylthio)benzothiazole	-			ACD pKa/GALAS	1				1				1
DTXSID4057928	106700-29-2	Pethoxamid	-			ACD pKa/GALAS	1				1				1
DTXSID4027608	5915-41-3	Terbuthylazine	-			ACD pKa/GALAS	1				1				1
DTXSID2032552	142459-58-3	Flufenacet	-			ACD pKa/GALAS	1				1				1
DTXSID2024163	330-55-2	Linuron	-			ACD pKa/GALAS	1				1				1
DTXSID4022448	51218-45-2	Metolachlor	-			ACD pKa/GALAS	1				1				1
DTXSID8023848	34256-82-1	Acetochlor	-			ACD pKa/GALAS	1				1				1
DTXSID3020625	98319-26-7	Finasteride	-			ACD pKa/GALAS	1				1				1
DTXSID6034392	188425-85-6	Boscalid	-			ACD pKa/GALAS	1				1				1
DTXSID6040664	483-63-6	Crotamiton	-			ACD pKa/GALAS	1				1				1
DTXSID0032601	94361-06-5	Cyproconazole	-			ACD pKa/GALAS	1				1				1
DTXSID1042077	34123-59-6	Isoproturon	-			ACD pKa/GALAS	1				1				1
DTXSID9022607	120511-73-1	Anastrozole	-			ACD pKa/GALAS	1				1				1
DTXSID2022121	791-28-6	Triphenylphosphine oxide	-			ACD pKa/GALAS	1				1				1
DTXSID3021805	94-62-2	Piperine	-			ACD pKa/GALAS	1				1				1
DTXSID6041688	41483-43-6	Bupirimate	-			ACD pKa/GALAS	1				1				1
DTXSID0020446	330-54-1	Diuron	-			ACD pKa/GALAS	1				1				1
DTXSID6022848	113665-84-2	Clopidogrel	-			ACD pKa/GALAS	1				1				1
DTXSID2041468	2327-02-8	3,4-Dichlorophenylurea	-			ACD pKa/GALAS	1				1				1
DTXSID9020112	1912-24-9	Atrazine	-			ACD pKa/GALAS	1				1				1
DTXSID0032520	131860-33-8	Azoxystrobin	-			ACD pKa/GALAS	1				1				1
DTXSID1032355	81777-89-1	Clomazone	-			ACD pKa/GALAS	1				1				1
DTXSID1025805	26530-20-1	2-Octyl-4-isothiazolin-3-one	-			ACD pKa/GALAS	1				1				1
DTXSID4022731	298-46-4	Carbamazepine	-			ACD pKa/GALAS	1				1				1
DTXSID0034227	119515-38-7	Icaridin	-			ACD pKa/GALAS	1				1				1
DTXSID50865484	29331-92-8	10,11-Dihydro-10-hydroxycarbamazepine	-			ACD pKa/GALAS	1				1				1
DTXSID4024274	1918-16-7	Propachlor	-			ACD pKa/GALAS	1				1				1
DTXSID2021995	134-62-3	DEET	-			ACD pKa/GALAS	1				1				1
DTXSID4021268	122-34-9	Simazine	-			ACD pKa/GALAS	1				1				1
DTXSID4032376	87674-68-8	Dimethenamid	-			ACD pKa/GALAS	1				1				1
DTXSID4058156	67129-08-2	Metazachlor	-			ACD pKa/GALAS	1				1				1
DTXSID80184211	30125-63-4	Desethylterbutylazine	-			ACD pKa/GALAS	1				1				1
DTXSID40215070	64744-50-9	Gabapentin-lactam	-			ACD pKa/GALAS	1				1				1
DTXSID6023529	479-92-5	Propyphenazone	-			ACD pKa/GALAS	1				1				1
DTXSID4024145	51235-04-2	Hexazinone	-			ACD pKa/GALAS	1				1				1
DTXSID3057981	149961-52-4	Dimoxystrobin	-			ACD pKa/GALAS	1				1				1
DTXSID6024175	57837-19-1	Metalaxyl	-			ACD pKa/GALAS	1				1				1
DTXSID5037494	6190-65-4	Deethylatrazine	-			ACD pKa/GALAS	1				1				1
DTXSID5021411	115-96-8	Tris(2-chloroethyl) phosphate	-			ACD pKa/GALAS	1				1				1
DTXSID201017812	1242182-77-9	Metazachlor BH 479-11	-			ACD pKa/GALAS	1				1				1
DTXSID0034300	135410-20-7	Acetamiprid	-			ACD pKa/GALAS	1				1				1
DTXSID0037495	1007-28-9	Deisopropylatrazine	-			ACD pKa/GALAS	1				1				1
DTXSID1037563	120868-66-8	Imidacloprid-urea	-			ACD pKa/GALAS	1				1				1
DTXSID7037551	101-42-8	Fenuron	-			ACD pKa/GALAS	1				1				1
DTXSID7020479	60-51-5	Dimethoate	-			ACD pKa/GALAS	1				1				1
DTXSID5061902	1709-59-7	4-Amino-N,N-dimethylbenzenesulfonamide	-			ACD pKa/GALAS	1				1				1
DTXSID5032442	138261-41-3	Imidacloprid	-			ACD pKa/GALAS	1				1				1
DTXSID3020627	86386-73-4	Fluconazole	-			ACD pKa/GALAS	1				1				1
DTXSID6021117	60-80-0	Phenazone	-			ACD pKa/GALAS	1				1				1
DTXSID00167107	1613-37-2	Quinoline 1-oxide	-			ACD pKa/GALAS	1				1				1
DTXSID7023437	6493-05-6	Pentoxifylline	-			ACD pKa/GALAS	1				1				1
DTXSID3025885	7206-76-0	2-Phenyl-2-ethylmalondiamide	-			ACD pKa/GALAS	1				1				1
DTXSID0020232	58-08-2	Caffeine	-			ACD pKa/GALAS	1				1				1
DTXSID2034962	153719-23-4	Thiamethoxam	-			ACD pKa/GALAS	1				1				1
DTXSID10241720	950-81-2	4-Formyl-antipyrine	-			ACD pKa/GALAS	1				1				1
DTXSID7044396	143-24-8	Tetraglyme				ACD pKa/GALAS	1				1				1
Monoprotic acids			relevant pKa (Acid)			Reference	alpha 1 = neutral	alpha 2 = anionic			alpha 1 = neutral	alpha 2 = anionic			alpha 1 = neutral	alpha 2 = anionic
DTXSID4040767	1154-59-2	Tetrachlorosalicylanilide	4.44			ACD pKa/GALAS	0.964964	0.0350357			0.00109528	0.998905			8.70964e-08	1
DTXSID7023227	114798-26-4	Losartan	4.07			ACD pKa/GALAS	0.921562	0.0784377			0.000467516	0.999532			3.71535e-08	1
DTXSID5032498	3380-34-5	Triclosan	8.11			this study (Sirius T3)	0.999992	7.76241e-06			0.836831	0.163169			0.000407214	0.999593
DTXSID6022923	15307-86-5	Diclofenac	4.07			this study (Sirius T3)	0.921562	0.0784377			0.000467516	0.999532			3.71535e-08	1
DTXSID7032393	72490-01-8	Fenoxycarb	11.1			ACD pKa/GALAS	1	7.94328e-09			0.999801	0.000199486			0.284747	0.715253
DTXSID9046029	154598-52-4	Efavirenz	11.78			ACD pKa/GALAS	1	1.65959e-09			0.999958	4.16852e-05			0.655821	0.344179
DTXSID3029869	41859-67-0	Bezafibrate	3.6			Huber 2003	0.79924	0.20076			0.000158464	0.999842			1.25893e-08	1
DTXSID4026212	609-19-8	3,4,5-Trichlorophenol	7.8			ACD pKa/GALAS	0.999984	1.58487e-05			0.715253	0.284747			0.000199486	0.999801
DTXSID1024049	35367-38-5	Diflubenzuron	8.65			ACD pKa/GALAS	0.999998	2.23872e-06			0.94676	0.0532402			0.00141055	0.998589
DTXSID5020154	120-32-1	Chlorophene	9.61			ACD pKa/GALAS	1	2.45471e-07			0.993872	0.00612816			0.0127186	0.987281
DTXSID3020207	88-85-7	Dinoseb	4.62			Cessna 1997	0.976574	0.0234264			0.00165684	0.998343			1.31826e-07	1
DTXSID10891507	1185255-09-7	Azoxystrobin acid	3.99			ACD pKa/GALAS	0.90717	0.0928301			0.000388894	0.999611			3.0903e-08	1
DTXSID7032004	13311-84-7	Flutamide	12.29			ACD pKa/GALAS	1	5.12861e-10			0.999987	1.28823e-05			0.860451	0.139549
DTXSID9042093	2164-08-1	Lenacil	10.1			ACD pKa/GALAS	1	7.94328e-08			0.998009	0.00199129			0.0382865	0.961713
DTXSID6020771	22071-15-4	Ketoprofen	4.25			Bouchard 2002	0.94676	0.0532402			0.000707445	0.999293			5.62341e-08	1
DTXSID3044338	120983-64-4	Prothioconazole-desthio	11.82			ACD pKa/GALAS	1	1.51356e-09			0.999962	3.80175e-05			0.676302	0.323698
DTXSID8022111	709-98-8	Propanil	12.86			ACD pKa/GALAS	1	1.38038e-10			0.999997	3.46736e-06			0.958174	0.0418258
DTXSID3022162	1689-84-5	Bromoxynil	4.21			Cessna 1997	0.941922	0.0580784			0.000645238	0.999355			5.12861e-08	1
DTXSID1021871	106-48-9	4-Chlorophenol	9.6			ACD pKa/GALAS	1	2.51189e-07			0.99373	0.00627001			0.0124327	0.987567
DTXSID70278754	6292-59-7	4-tert-Butylbenzenesulfonamide	10.1			ACD pKa/GALAS	1	7.94328e-08			0.998009	0.00199129			0.0382865	0.961713
DTXSID9020247	63-25-2	Carbaryl	12.2			ACD pKa/GALAS	1	6.30957e-10			0.999984	1.58487e-05			0.833662	0.166338
DTXSID8060371	578-95-0	9(10H)-Acridinone	11.1			ACD pKa/GALAS	1	7.94328e-09			0.999801	0.000199486			0.284747	0.715253
DTXSID0028038	55406-53-6	3-Iodopropynyl butylcarbamate	11.84			ACD pKa/GALAS	1	1.44544e-09			0.999964	3.63065e-05			0.6863	0.3137
DTXSID8042139	2635-10-1	Methiocarb sulfoxide	11.78			ACD pKa/GALAS	1	1.65959e-09			0.999958	4.16852e-05			0.655821	0.344179
DTXSID7027540	3622-84-2	N-Butylbenzenesulfonamide	10.1			ACD pKa/GALAS	1	7.94328e-08			0.998009	0.00199129			0.0382865	0.961713
DTXSID7041756	16118-49-3	Carbetamide	12.49			ACD pKa/GALAS	1	3.23594e-10			0.999992	8.12824e-06			0.90717	0.0928301
DTXSID6061315	934-34-9	2-Hydroxybenzothiazole	6.7			ACD pKa/GALAS	0.999801	0.000199486			0.166338	0.833662			1.58487e-05	0.999984
DTXSID9032327	22781-23-3	Bendiocarb	12.07			ACD pKa/GALAS	1	8.51138e-10			0.999979	2.13792e-05			0.787927	0.212073
DTXSID5052416	1077-56-1	N Ethyl o toluenesulfonamide	10.1			ACD pKa/GALAS	1	7.94328e-08			0.998009	0.00199129			0.0382865	0.961713
DTXSID1023607	122-11-2	Sulfadimethoxine	6.08			ACD pKa/GALAS	0.999169	0.000831073			0.0456768	0.954323			3.80188e-06	0.999996
DTXSID5045623	42835-25-6	Flumequine	5.92			ACD pKa/GALAS	0.998799	0.00120082			0.0320518	0.967948			2.63026e-06	0.999997
DTXSID0047450	94-97-3	5-Chlorobenzotriazole	7.96			ACD pKa/GALAS	0.999989	1.09647e-05			0.784054	0.215946			0.00028832	0.999712
DTXSID6020147	95-14-7	1H-Benzotriazole	8.5			ACD pKa/GALAS	0.999997	3.16227e-06			0.926412	0.0735876			0.000999001	0.999001
DTXSID30190084	366-77-8	4-Fluorobenzoylpropionic acid	4.8			ACD pKa/GALAS	0.984398	0.0156017			0.00250559	0.997494			1.99526e-07	1
DTXSID1038743	136-85-6	5-Methyl-1H-benzotriazole	8.5			ACD pKa/GALAS	0.999997	3.16227e-06			0.926412	0.0735876			0.000999001	0.999001
DTXSID7023510	125-33-7	Primidone	11.75			ACD pKa/GALAS	1	1.77828e-09			0.999955	4.46664e-05			0.640065	0.359935
DTXSID0040701	77-93-0	Triethylcitrate	9.92			ACD pKa/GALAS	1	1.20226e-07			0.996989	0.00301086			0.0256286	0.974371
DTXSID30891504	35079-97-1	10,11-Dihydro-10,11-dihydroxycarbamazepine	12.7			ACD pKa/GALAS	1	1.99526e-10			0.999995	5.01185e-06			0.940649	0.0593509
Monoprotic bases			relevant pKa (Base)			Reference	alpha 1 = cationic	alpha 2 = neutral			alpha 1 = cationic	alpha 2 = neutral			alpha 1 = cationic	alpha 2 = neutral
DTXSID1034212	118134-30-8	Spiroxamine	6.9			PPDB. 2007	0.999874	0.000125877			0.240253	0.759747			2.51182e-05	0.999975
DTXSID80197568	486-84-0	Harman	6.55			ACD pKa/GALAS	0.999718	0.000281759			0.123771	0.876229			1.12201e-05	0.999989
DTXSID80179147	244-69-9	gamma-Carboline	5.3			ACD pKa/GALAS	0.995013	0.00498688			0.00788068	0.992119			6.30957e-07	0.999999
DTXSID6023319	22916-47-8	Miconazole	6.46			ACD pKa/GALAS	0.999653	0.000346617			0.10299	0.89701			9.12003e-06	0.999991
DTXSID4034601	67564-91-4	Fenpropimorph	7.33			ACD pKa/GALAS	0.999953	4.67713e-05			0.459792	0.540208			6.76037e-05	0.999932
DTXSID7029871	23593-75-1	Clotrimazole	6.98			ACD pKa/GALAS	0.999895	0.000104702			0.275462	0.724538			3.01986e-05	0.99997
DTXSID9045631	60628-96-8	Bifonazol	7.3			ACD pKa/GALAS	0.99995	5.01162e-05			0.442688	0.557312			6.30918e-05	0.999937
DTXSID2034881	124495-18-7	Quinoxyfen	2.23			ACD pKa/GALAS	0.145171	0.854829			6.76078e-06	0.999993			5.37032e-10	1
DTXSID4024270	67747-09-5	Prochloraz	5.66			ACD pKa/GALAS	0.997817	0.00218299			0.0178718	0.982128			1.44544e-06	0.999999
DTXSID1032359	121552-61-2	Cyprodinil	4.38			this study (Sirius T3)	0.959981	0.0400187			0.000954081	0.999046			7.58578e-08	1
DTXSID3024318	886-50-0	Terbutryn	4.1			ACD pKa/GALAS	0.926412	0.0735876			0.000500936	0.999499			3.98107e-08	1
DTXSID5058228	96525-23-4	Flurtamone	8.96			ACD pKa/GALAS	0.999999	1.09648e-06			0.973196	0.026804			0.00287574	0.997124
DTXSID30196066	442-51-3	Harmine	7.69			ACD pKa/GALAS	0.99998	2.0417e-05			0.660999	0.339001			0.000154858	0.999845
DTXSID8059766	260-94-6	Acridine	5.6			ACD pKa/GALAS	0.997494	0.00250559			0.0156017	0.984398			1.25892e-06	0.999999
DTXSID50891506	28291-75-0	N-Cyclohexyl-2-benzothiazole-amine	4.5			ACD pKa/GALAS	0.969347	0.0306534			0.00125734	0.998743			1e-07	1
DTXSID3032416	28159-98-0	Irgarol	4.1			ACD pKa/GALAS	0.926412	0.0735876			0.000500936	0.999499			3.98107e-08	1
DTXSID6032647	21564-17-0	2-(Thiocyanomethylthio)benzothiazole	2			ACD pKa/GALAS	0.0909091	0.909091			3.98106e-06	0.999996			3.16228e-10	1
DTXSID2021070	244-63-3	Norharman	7.8			ACD pKa/GALAS	0.999984	1.58487e-05			0.715253	0.284747			0.000199486	0.999801
DTXSID1023869	834-12-8	Ametryn	4.1			ACD pKa/GALAS	0.926412	0.0735876			0.000500936	0.999499			3.98107e-08	1
DTXSID2044763	10287-53-3	Ethyl 4-(dimethylamino) benzoate	2.4			ACD pKa/GALAS	0.20076	0.79924			9.9999e-06	0.99999			7.94328e-10	1
DTXSID8023393	99614-02-5	Ondansetron	7.96			ACD pKa/GALAS	0.999989	1.09647e-05			0.784054	0.215946			0.00028832	0.999712
DTXSID4020406	439-14-5	Diazepam	3.45			ACD pKa/GALAS	0.738109	0.261891			0.000112189	0.999888			8.91251e-09	1
DTXSID9025035	91-44-1	7-Diethylamino-4-methylcoumarin	4.1			ACD pKa/GALAS	0.926412	0.0735876			0.000500936	0.999499			3.98107e-08	1
DTXSID8037596	1014-70-6	Simetryn	4.1			ACD pKa/GALAS	0.926412	0.0735876			0.000500936	0.999499			3.98107e-08	1
DTXSID90858931	27203-92-5	Tramadol	9.56			this study (Sirius T3)	1	2.75423e-07			0.993129	0.00687078			0.0113512	0.988649
DTXSID0021337	148-79-8	Thiabendazole	4.7			ACD pKa/GALAS	0.980438	0.0195623			0.00199129	0.998009			1.58489e-07	1
DTXSID8022117	768-94-5	Amantadine	10.5			ACD pKa/GALAS	1	3.16228e-08			0.999206	0.000793698			0.0909091	0.909091
DTXSID1045166	137-58-6	Lidocaine	7.96			ACD pKa/GALAS	0.999989	1.09647e-05			0.784054	0.215946			0.00028832	0.999712
DTXSID3037628	105650-23-5	2-Amino-1methyl-6-phenylimidazo [4,5-b]pyridine	4.97			ACD pKa/GALAS	0.989398	0.0106016			0.0037016	0.996298			2.95121e-07	1
DTXSID8023187	6740-88-1	Ketamine	7.14			ACD pKa/GALAS	0.999928	7.24383e-05			0.354648	0.645352			4.36497e-05	0.999956
DTXSID90891505	4225-26-7	2(4-morpholinyl)benzothiazole	4.13			ACD pKa/GALAS	0.930985	0.0690149			0.000536744	0.999463			4.2658e-08	1
DTXSID1067417	28821-18-3	2H-1-Benzopyran-2-one, 7-(ethylamino)-4-methyl-	4.1			ACD pKa/GALAS	0.926412	0.0735876			0.000500936	0.999499			3.98107e-08	1
DTXSID2023309	51384-51-1	Metoprolol	9.5			this study (Sirius T3)	1	3.16228e-07			0.992119	0.00788068			0.00990099	0.990099
DTXSID8021804	94-09-7	Benzocain	2.4			ACD pKa/GALAS	0.20076	0.79924			9.9999e-06	0.99999			7.94328e-10	1
DTXSID1032569	23103-98-2	Pirimicarb	4.5			ACD pKa/GALAS	0.969347	0.0306534			0.00125734	0.998743			1e-07	1
DTXSID6022846	4205-90-7	Clonidine	7.9			ACD pKa/GALAS	0.999987	1.25891e-05			0.759747	0.240253			0.000251126	0.999749
DTXSID6024204	21087-64-9	Metribuzin	7.9			ACD pKa/GALAS	0.999987	1.25891e-05			0.759747	0.240253			0.000251126	0.999749
DTXSID40885333	26093-31-2	7-Amino-4-methylcoumarin	4.1			ACD pKa/GALAS	0.926412	0.0735876			0.000500936	0.999499			3.98107e-08	1
DTXSID60583566	676228-91-4	Thiacloprid amide	6.98			ACD pKa/GALAS	0.999895	0.000104702			0.275462	0.724538			3.01986e-05	0.99997
DTXSID1020801	77500-04-0	2-Amino-3,8-dimethylimidazo-[4,5-f]quinoxaline (MeIQx)	7.3			ACD pKa/GALAS	0.99995	5.01162e-05			0.442688	0.557312			6.30918e-05	0.999937
DTXSID3023712	738-70-5	Trimethoprim	7.04			ACD pKa/GALAS	0.999909	9.11928e-05			0.303871	0.696129			3.46725e-05	0.999965
DTXSID2022628	29122-68-7	Atenolol	9.55			this study (Sirius T3)	1	2.81838e-07			0.99297	0.00702969			0.0110957	0.988904
Diprotic acids			relevant pKa (Acid)	relevant pKa (Acid)		Reference	alpha 1 = neutral	alpha 2 = anionic	alpha 3 = dianionic		alpha 1 = neutral	alpha 2 = anionic	alpha 2 = dianionic		alpha 1 = neutral	alpha 2 = anionic	alpha 2 = dianionic
DTXSID1026081	79-94-7	Tetrabromobisphenol A	6.28	7.3		this study (Sirius T3)	0.999475	0.000524532	2.62889e-08		0.0324903	0.428305	0.539204		3.80165e-10	6.30918e-05	0.999937
DTXSID90165596	15435-29-7	Bromochlorophen	9.14	10.43		this study (Sirius T3)	0.999999	7.24435e-07	2.69153e-14		0.982112	0.0178715	1.66787e-05		0.000342276	0.0784108	0.921247
DTXSID6021824	97-23-4	Dichlorophen	8.88	11.5		this study (Sirius T3)	0.999999	1.31826e-06	4.16869e-15		0.967946	0.0320517	2.54596e-06		0.00119798	0.499401	0.499401
DTXSID9022310	486-66-8	Daidzein	6.95	9.41		this study (Sirius T3)	0.999888	0.000112189	4.36467e-11		0.260015	0.732823	0.00716142		2.2724e-07	0.00806277	0.991937
DTXSID70746827	1217465-10-5	N-(2-Ethyl-6-methylphenyl)-N-oxalo-L-alanine (Metolachlor CGA 357704)	1.09	3.81		this study (Sirius T3)	0.01054	0.85676	0.1327		1.2586e-10	0.000256974	0.999743		7.94328e-19	2.04174e-08	1
DTXSID3022409	80-09-1	Bisphenol S	7.26	7.92		this study (Sirius T3)	0.999945	5.49511e-05	6.60657e-10		0.357494	0.493478	0.149028		1.51316e-08	0.000262958	0.999737
Diprotic bases			relevant pKa (Base)	relevant pKa (Base)		Reference	alpha 1 = dicationic	alpha 2 = cationic	alpha 3 = neutral		alpha 1 = dicationic	alpha 2 = cationic	alpha 3 = neutral		alpha 1 = dicationic	alpha 2 = cationic	alpha 3 = neutral
DTXSID7029879	65277-42-1	Ketoconazole	3.33	5.74		this study (Sirius T3)	0.680927	0.318493	0.000579563		1.82222e-06	0.0214092	0.978589		1.1749e-14	1.7378e-06	0.999998
Acid and base			relevant pKa (Acid)	relevant pKa (Base)		Reference	alpha 1 = cationic	alpha 2 = zwitterionic	alpha 3 = anionic		alpha 1 = cationic	alpha 2 = zwitterionic	alpha 3 = anionic		alpha 1 = cationic	alpha 2 = zwitterionic	alpha 3 = anionic
DTXSID2023191	36894-69-6	Labetalol	7.39	9.33		this study (Sirius T3)	1	4.67735e-07	1.90546e-11		0.97678	0.0114762	0.0117435		5.24766e-07	7.76186e-05	0.999922
DTXSID1042364	90717-03-6	Quinmerac	0.51	3.74		acid: ACD pKa/GALAS, base: this study (Sirius T3)	0.00273027	0.843735	0.153535		2.81777e-11	0.000218728	0.999781		1.77828e-19	1.7378e-08	1
			relevant pKa (Acid)	relevant pKa (Base)		Reference	alpha 1 = cationic	alpha 2 = neutral	alpha 3 = anionic		alpha 1 = cationic	alpha 2 = neutral	alpha 3 = anionic		alpha 1 = cationic	alpha 2 = neutral	alpha 3 = anionic
DTXSID3037129	111025-46-8	Pioglitazone	6.61	5.99		this study (Sirius T3)	0.998978	0.00102225	2.50932e-07		0.00539976	0.138795	0.855805		3.98102e-11	1.28823e-05	0.999987
DTXSID4040682	31431-39-7	Mebendazole	6.45	3.64		this study (Sirius T3)	0.813558	0.186375	6.61285e-05		1.75311e-05	0.100881	0.899102		1.23026e-13	8.91243e-06	0.999991
DTXSID4024729	10605-21-7	Carbendazim	10.59	4.46		this study (Sirius T3)	0.966488	0.0335117	8.61384e-10		0.0011461	0.998209	0.000644498		9.99102e-09	0.109549	0.890451
DTXSID1024465	934-32-7	2-Aminobenzimidazole	9.21	7.19		this study (Sirius T3)	0.999935	6.45613e-05	3.98081e-11		0.377796	0.612714	0.00948981		2.49907e-07	0.00510244	0.994897
DTXSID2034465	210880-92-5	Clothianidin	10.87	2.41		acid: this study (Sirius T3), base: ACD pKa/GALAS,	0.20448	0.79552	1.07313e-08		1.02294e-05	0.999651	0.000338726		1.5436e-10	0.189905	0.810095
Multiprotic substances			relevant pKa (Acid)	relevant pKa (Acid)	relevant pKa (Base)	Reference	alpha 1 = cationic	alpha 2 = zwitterionic/neutral	alpha 3 = anionic	alpha 4 = dianionic	alpha 1 = cationic	alpha 2 = zwitterionic/neutral	alpha 3 = anionic	alpha 4 = dianionic	alpha 1 = cationic	alpha 2 = zwitterionic/neutral	alpha 3 = anionic	alpha 4 = dianionic
DTXSID8023214	51-48-9	Levothyroxine, L-Thyroxine	2.15	6.37	8.88	this study (Sirius T3)	0.985089	0.0149099	1.2986e-06	1.15738e-12	0.000811969	0.308702	0.675366	0.0151196	2.68202e-14	1.28369e-07	0.00353559	0.996464
DTXSID0022725	139481-59-7	Candesartan	3.53	4.7	2.34	this study (Sirius T3)	0.529079	0.450319	0.0205835	1.87724e-05	1.70384e-09	3.64274e-05	0.0418243	0.958139	8.91248e-22	2.39882e-13	3.46736e-06	0.999997
			relevant pKa (Acid)	relevant pKa (Base)	relevant pKa (Base)	Reference	alpha 1 = dicationic	alpha 2 = cationic	alpha 3 = zwitterionic/ neutral	alpha 4 = anionic	alpha 1 = dicationic	alpha 2 = cationic	alpha 3 = zwitterionic/ neutral	alpha 4 = anionic	alpha 1 = dicationic	alpha 2 = cationic	alpha 3 = zwitterionic/ neutral	alpha 4 = anionic
DTXSID8023636	144701-48-4	Telmisartan	4.34	3.07	6.04	this study (Sirius T3)	0.529079	0.450319	0.0205835	1.87724e-05	1.70384e-09	3.64274e-05	0.0418243	0.958139	8.91248e-22	2.39882e-13	3.46736e-06	0.999997

## Sheet: Table S7 
Table S6. Experimentally determined acidity constants pKa and method used for the determination, literature pKa
Chemical name	pKa (Acid)	standard deviation	pKa (Acid)	standard deviation	pKa (Base)	standard deviation	pKa (Base)	standard deviation	method	Literature	Reference
Triclosan	8.11	0.01							UV-metric pKa	7.9	O'Neil, M.J. (ed.). The Merck Index - An Encyclopedia of Chemicals, Drugs, and Biologicals. Cambridge, UK: Royal Society of Chemistry, 2013., p. 1789
										8.1	experimental, method not defined; Tixier, C.; Singer, H. P.; Canonica, S.; Muller, S. R., Phototransformation of triclosan in surface waters: A relevant elimination process for this widely used biocide - Laboratory studies, field measurements, and modeling. Environ. Sci. Technol. 2002, 36, 3482-3489.and Singer, H.; Muller, S.; Tixier, C.; Pillonel, L., Triclosan: Occurrence and fate of a widely u…
										8.8	pKa GALAS tool of ACD/Labs 2015 release (Build 2726.)
Diclofenac	4.07	0.01							UV-metric pKa	4.15	PhysProp database accessed via EPISuite version 4.1
Cyprodinil					4.38	0.01			UV-metric pKa	4.44	PhysProp database accessed via EPISuite version 4.1
Tramadol					9.56	0.02			pH-metric psKa	9.2	pKa GALAS tool of ACD/Labs 2015 release (Build 2726.)
Metoprolol					9.5	0.04			UV-metric pKa	9.5	pKa GALAS tool of ACD/Labs 2015 release (Build 2726.)
Atenolol					9.55	0.03			UV-metric pKa	9.6	PhysProp database accessed via EPISuite version 4.1
Tetrabromobisphenol A	6.28	0.51	7.3	0.13					UV-metric pKa	7.7/ 8.5	pKa GALAS tool of ACD/Labs 2015 release (Build 2726.)
Bromochlorophen	9.14	0.106	10.43	0.062					UV-metric pKa	7.27/8.86	pKa GALAS tool of ACD/Labs 2015 release (Build 2726.)
Dichlorophen	8.88	0.107	11.50	0.059					UV-metric pKa	9.17/10.76	pKa GALAS tool of ACD/Labs 2015 release (Build 2726.)
Daidzein	6.95	0.072	9.41	0.007					UV-metric pKa	8.06/9.93	pKa GALAS tool of ACD/Labs 2015 release (Build 2726.)
N-(2-Ethyl-6-methylphenyl)-N-oxalo-L-alanine (Metolachlor CGA 357704)	1.09	0.067	3.81	0.010					UV-metric pKa	1.46/4.15	pKa GALAS tool of ACD/Labs 2015 release (Build 2726.)
Bisphenol S	7.26	0.043	7.92	0.089					UV-metric pKa	7.70/8.47	pKa GALAS tool of ACD/Labs 2015 release (Build 2726.)
Ketoconazole					3.33	0.039	5.74	0.125	UV-metric pKa	4.15/6.40	pKa GALAS tool of ACD/Labs 2015 release (Build 2726.)
Labetalol	7.39	0.01			9.33	0.01			UV-metric pKa	7.4/ 9.1	Pallicer, J. M. and S. D. Kramer (2012). "Evaluation of fluorescence anisotropy to assess drug-lipid membrane partitioning." Journal of Pharmaceutical and Biomedical Analysis 71: 219-227.
Quinmerac					3.74	0.014			UV-metric pKa	0.51/4.01	pKa GALAS tool of ACD/Labs 2015 release (Build 2726.)
Pioglitazone	6.61	0.018			5.99	0.018			UV-metric pKa	6.38/5.31	pKa GALAS tool of ACD/Labs 2015 release (Build 2726.)
Mebendazole	6.45	0.067			3.64	0.076			UV-metric pKa	9.97/4.33	pKa GALAS tool of ACD/Labs 2015 release (Build 2726.)
Carbendazim	10.59	0.01			4.46	0.01			UV-metric pKa	10.0/ 4.5	pKa GALAS tool of ACD/Labs 2015 release (Build 2726.)
2-Aminobenzimidazole	9.21	0.014			7.19	0.033			UV-metric pKa	12.80/7.50	pKa GALAS tool of ACD/Labs 2015 release (Build 2726.)
Clothianidin	10.87	0.032							UV-metric pKa	10.83/2.41	pKa GALAS tool of ACD/Labs 2015 release (Build 2726.)
Terbuthylazine-2-hydroxy*	5.27	0.079			9.31	0.028			UV-metric pKa	11.00/5.00	pKa GALAS tool of ACD/Labs 2015 release (Build 2726.)
Levothyroxine	4.82	0.253	7.06	0.099	9.05	0.137			UV-metric pKa	2.15/6.37/8.88	pKa GALAS tool of ACD/Labs 2015 release (Build 2726.)
Candesartan	3.53	0.35	4.7	0.16	2.34	0.22			UV-metric psKa	2.6/ 3.7/ 4.8	pKa GALAS tool of ACD/Labs 2015 release (Build 2726.)
Telmisartan	4.34	0.03			3.07	0.02	6.04	0.18	UV-metric pKa	3.3/ 4.0/ 6.2	pKa GALAS tool of ACD/Labs 2015 release (Build 2726.)
*not included
